# Supplementary material for: Aqua­(2,2′-bipyridine-κ2 N,N′)(3,5-dinitro­benzoato-κO 1)copper(II) tetra­hydro­furan monosolvate
Source: Acta Crystallogr Sect E Struct Rep Online. 2010 Aug 4;66(Pt 9):m1055–6. doi: 10.1107/S1600536810030436 (PMC3008109; doi:10.1107/S1600536810030436)
Supplement: Supplementary file 1 [file e-66-m1055-sup1.cif]

##############################################################################
###                                                                        ###
###        Electronic paper (Acta Crystallographica Section E)             ###
###                                                                        ###
##############################################################################
#                                                                            #
# This CIF contains the data in a paper accepted for publication in Acta     #
# Crystallographica Section E. It conforms to the requirements of Notes      #
# for Authors for Section E, and has been peer reviewed under the auspices   #
# of the IUCr Commission on Journals.                                        #
#                                                                            #
# Full details of the Crystallographic Information File format               #
# are given in the paper "The Crystallographic Information File (CIF):       #
# a New Standard Archive File for Crystallography" by S. R. Hall, F. H.      #
# Allen and I. D. Brown [Acta Cryst. (1991), A47, 655-685].                  #
#                                                                            #
# The current version of the core CIF dictionary is obtainable from          #
# ftp://ftp.iucr.org/pub/cif_core.dic. The current version number is 2.4.    #
#                                                                            #
# Software is freely available for graphical display of the structure(s) in  #
# this CIF.  For information consult the CIF home page http://www.iucr.org/  #
# cif/home.html                                                              #
#                                                                            #
# This file may be used for bona fide research purposes within the           #
# scientific community so long as proper attribution is given to the journal # 
# article from which it was obtained.                                        #
#                                                                            #
##############################################################################
                                             
data_global
_audit_creation_method     SHELXL-97
_journal_date_recd_electronic     2010-07-30
_journal_date_accepted     2010-07-30
_journal_name_full     'Acta Crystallographica, Section E'
_journal_year     2010
_journal_volume     66
_journal_issue      9
_journal_page_first     m1055
_journal_page_last     m1056
_journal_paper_category     QM
_journal_coeditor_code     HB5590
_publ_contact_author_name     ' Edward RT Tiekink '
_publ_contact_author_address
;
Department of Chemistry, University of Malaya,
50603 Kuala Lumpur, Malaysia
;
_publ_contact_author_email
;
edward.tiekink@gmail.com
;
_publ_contact_author_fax     ' +60 3 7967 4193 '
_publ_contact_author_phone     ' +60 3 7967 6775 '
_publ_section_title
;\
Aqua(2,2'-bipyridine-\k^2^<i>N</i>,<i>N</i>')(3,5-dinitrobenzoato-\
\k<i>O</i>^1^)copper(II) tetrahydrofuran monosolvate
;
loop_
    _publ_author_name
    _publ_author_footnote
    _publ_author_address
    'Abdullah, Norbani  '
;
Additional correspondence author, e-mail: norbania@um.edu.my.
;
;
Department of Chemistry, University of Malaya,
50603 Kuala Lumpur, Malaysia
;
    'Mohamadin, M. I. ' .
;
Department of Chemistry, University of Malaya,
50603 Kuala Lumpur, Malaysia
;
    'Safwan, A. P. ' .
;
Department of Chemistry, University of Malaya,
50603 Kuala Lumpur, Malaysia
;
    'Tiekink, Edward R. T.' .
;
Department of Chemistry, University of Malaya,
50603 Kuala Lumpur, Malaysia
;
_publ_section_synopsis     .
data_I
_audit_creation_method     SHELXL-97
_chemical_name_systematic
;
Aqua(2,2'-bipyridine-\k^2^<i>N</i>,<i>N</i>')(3,5-dinitrobenzoato-
\k<i>O</i>^1^)copper(II) tetrahydrofuran monosolvate
;
_chemical_name_common     ?
_chemical_formula_moiety     'C24 H16 Cu N6 O13, C4 H8 O'
_chemical_formula_sum     'C28 H24 Cu N6 O14 '
_chemical_formula_iupac     '[Cu (C7 H3 N2 O6)2 (C10 H8 N2) (H2 O)], C4 H8 O'
_chemical_formula_weight     732.08
_chemical_melting_point     ?
_symmetry_cell_setting     orthorhombic
_symmetry_space_group_name_H-M     'P c a 21'
_symmetry_space_group_name_Hall     'P 2c -2ac'
loop_
    _symmetry_equiv_pos_as_xyz
    'x, y, z'
    '-x, -y, z+1/2'
    'x+1/2, -y, z'
    '-x+1/2, y, z+1/2'
_cell_length_a     19.6424(7)
_cell_length_b     23.2687(8)
_cell_length_c     6.5897(2)
_cell_angle_alpha     90
_cell_angle_beta     90
_cell_angle_gamma     90
_cell_volume     3011.84(17)
_cell_formula_units_Z     4
_cell_measurement_reflns_used     7872
_cell_measurement_theta_min     2.6
_cell_measurement_theta_max     28.0
_cell_measurement_temperature     100(2)
_exptl_crystal_description     prism
_exptl_crystal_colour     green
_exptl_crystal_size_max     0.26
_exptl_crystal_size_mid     0.07
_exptl_crystal_size_min     0.07
_exptl_crystal_density_diffrn     1.614
_exptl_crystal_density_meas     ?
_exptl_crystal_density_method     'not measured'
_exptl_crystal_F_000     1500
_exptl_absorpt_coefficient_mu     0.809
_exptl_absorpt_correction_type     multi-scan
_exptl_absorpt_process_details     '(SADABS; Sheldrick, 1996)'
_exptl_absorpt_correction_T_min     0.865
_exptl_absorpt_correction_T_max     1.000
_diffrn_ambient_temperature     100(2)
_diffrn_radiation_type     MoK\a
_diffrn_radiation_wavelength     0.71073
_diffrn_radiation_source     'fine-focus sealed tube'
_diffrn_radiation_monochromator     graphite
_diffrn_measurement_device_type     'Bruker SMART APEX CCD'
_diffrn_measurement_method     '\w scans'
_diffrn_detector_area_resol_mean     ?
_diffrn_reflns_number     25602
_diffrn_reflns_av_R_equivalents     0.035
_diffrn_reflns_av_sigmaI/netI     0.040
_diffrn_reflns_theta_min     0.9
_diffrn_reflns_theta_max     26.5
_diffrn_reflns_theta_full     26.5
_diffrn_measured_fraction_theta_max     1.000
_diffrn_measured_fraction_theta_full     1.000
_diffrn_reflns_limit_h_min     -24
_diffrn_reflns_limit_h_max     23
_diffrn_reflns_limit_k_min     -29
_diffrn_reflns_limit_k_max     29
_diffrn_reflns_limit_l_min     -8
_diffrn_reflns_limit_l_max     8
_diffrn_standards_number     0
_diffrn_standards_interval_count     0
_diffrn_standards_interval_time     0
_diffrn_standards_decay_%     0
_refine_special_details
;
Refinement of <i>F</i>^2^ against ALL reflections. The weighted <i>R</i>-factor
<i>wR</i> and goodness of fit <i>S</i> are based on <i>F</i>^2^, conventional
<i>R</i>-factors <i>R</i> are based on <i>F</i>, with <i>F</i> set to zero for
negative <i>F</i>^2^. The threshold expression of <i>F</i>^2^ >
2\s(<i>F</i>^2^) is used only for calculating <i>R</i>-factors(gt) <i>etc</i>.
and is not relevant to the choice of reflections for refinement.
<i>R</i>-factors based on <i>F</i>^2^ are statistically about twice as large
as those based on <i>F</i>, and <i>R</i>- factors based on ALL data will be
even larger.
;
_reflns_number_total     6223
_reflns_number_gt     5759
_reflns_threshold_expression     I>2\s(I)
_refine_ls_structure_factor_coef     Fsqd
_refine_ls_matrix_type     full
_refine_ls_R_factor_all     0.065
_refine_ls_R_factor_gt     0.060
_refine_ls_wR_factor_gt     0.133
_refine_ls_wR_factor_ref     0.134
_refine_ls_goodness_of_fit_ref     1.28
_refine_ls_restrained_S_all     1.28
_refine_ls_number_reflns     6223
_refine_ls_number_parameters     444
_refine_ls_number_restraints     14
_refine_ls_hydrogen_treatment     mixed
_refine_ls_weighting_scheme     calc
_refine_ls_weighting_details
        'calc w=1/[\s^2^(Fo^2^)+(0.0125P)^2^+10.1609P] where P=(Fo^2^+2Fc^2^)/3'
_atom_sites_solution_hydrogens     geom
_atom_sites_solution_primary     direct
_atom_sites_solution_secondary     difmap
_refine_ls_shift/su_max     ?
_refine_ls_shift/su_max_lt     0.001
_refine_ls_shift/su_mean     0.000
_refine_diff_density_max     0.50
_refine_diff_density_min     -0.50
_refine_ls_extinction_method     none
_refine_ls_extinction_coef     ?
_refine_ls_abs_structure_details     'Flack (1983), 2809 Friedel pairs'
_refine_ls_abs_structure_Flack     0.02(2)
loop_
    _atom_type_symbol
    _atom_type_description
    _atom_type_scat_dispersion_real
    _atom_type_scat_dispersion_imag
    _atom_type_scat_source
    'C' 'C' 0.0033 0.0016
                         'International Tables Vol C Tables 4.2.6.8 and 6.1.1.4'
    'H' 'H' 0.0000 0.0000
                         'International Tables Vol C Tables 4.2.6.8 and 6.1.1.4'
    'Cu' 'Cu' 0.3201 1.2651
                         'International Tables Vol C Tables 4.2.6.8 and 6.1.1.4'
    'N' 'N' 0.0061 0.0033
                         'International Tables Vol C Tables 4.2.6.8 and 6.1.1.4'
    'O' 'O' 0.0106 0.0060
                         'International Tables Vol C Tables 4.2.6.8 and 6.1.1.4'
_computing_data_collection     'APEX2 (Bruker, 2009)'
_computing_cell_refinement     'SAINT (Bruker, 2009)'
_computing_data_reduction     'SAINT (Bruker, 2009)'
_computing_structure_solution     'SHELXS97 (Sheldrick, 2008)'
_computing_structure_refinement     'SHELXL97 (Sheldrick, 2008)'
_computing_molecular_graphics
                      'ORTEP-3 (Farrugia, 1997) and DIAMOND (Brandenburg, 2006)'
_computing_publication_material     'publCIF (Westrip, 2010)'
loop_
    _atom_site_type_symbol
    _atom_site_label
    _atom_site_fract_x
    _atom_site_fract_y
    _atom_site_fract_z
    _atom_site_U_iso_or_equiv
    _atom_site_adp_type
    _atom_site_calc_flag
    _atom_site_refinement_flags
    _atom_site_occupancy
    _atom_site_disorder_assembly
    _atom_site_disorder_group
    Cu Cu 0.42505(3) 0.74892(3) 0.81422(13) 0.01710(13) Uani d . 1 . .
    O O1 0.48462(18) 0.68415(15) 0.8897(5) 0.0203(8) Uani d . 1 . .
    O O2 0.43340(18) 0.68207(18) 1.1923(6) 0.0276(9) Uani d . 1 . .
    O O3 0.7080(2) 0.59152(17) 0.8280(8) 0.0349(10) Uani d . 1 . .
    O O4 0.7241(2) 0.51293(17) 0.9989(6) 0.0277(9) Uani d . 1 . .
    O O5 0.5108(2) 0.5410(2) 1.6840(6) 0.0362(11) Uani d . 1 . .
    O O6 0.6025(2) 0.4906(2) 1.6345(8) 0.0475(13) Uani d . 1 . .
    O O7 0.49031(18) 0.80342(17) 0.9272(6) 0.0223(8) Uani d . 1 . .
    O O8 0.41911(19) 0.8246(2) 1.1836(6) 0.0313(10) Uani d . 1 . .
    O O9 0.4959(2) 0.95628(19) 1.7149(7) 0.0326(10) Uani d . 1 . .
    O O10 0.5952(2) 0.9953(2) 1.6972(8) 0.0447(13) Uani d . 1 . .
    O O11 0.7198(2) 0.88618(18) 0.9376(7) 0.0344(10) Uani d . 1 . .
    O O12 0.73480(19) 0.96655(16) 1.0991(7) 0.0300(10) Uani d . 1 . .
    O O1W 0.4763(3) 0.7479(2) 0.5176(6) 0.0417(11) Uani d D 1 . .
    H H2W 0.450(3) 0.774(2) 0.478(11) 0.063 Uiso d D 1 . .
    H H1W 0.478(4) 0.723(2) 0.426(8) 0.063 Uiso d D 1 . .
    N N1 0.6927(2) 0.5575(2) 0.9613(7) 0.0232(10) Uani d . 1 . .
    N N2 0.5602(3) 0.5278(2) 1.5819(8) 0.0303(11) Uani d . 1 . .
    N N3 0.5503(2) 0.9650(2) 1.6327(7) 0.0240(10) Uani d . 1 . .
    N N4 0.7016(2) 0.92304(18) 1.0584(8) 0.0209(10) Uani d . 1 . .
    N N5 0.3550(2) 0.80942(19) 0.7545(6) 0.0169(9) Uani d . 1 . .
    N N6 0.3428(2) 0.6991(2) 0.7701(6) 0.0198(10) Uani d . 1 . .
    C C1 0.4777(2) 0.6669(2) 1.0699(8) 0.0192(11) Uani d . 1 . .
    C C2 0.5301(3) 0.6231(2) 1.1368(8) 0.0180(11) Uani d . 1 . .
    C C3 0.5867(3) 0.6110(2) 1.0177(8) 0.0173(10) Uani d . 1 . .
    H H3 0.5934 0.6296 0.8911 0.021 Uiso calc R 1 . .
    C C4 0.6333(2) 0.5706(2) 1.0894(8) 0.0175(10) Uani d . 1 . .
    C C5 0.6267(3) 0.5431(2) 1.2735(8) 0.0199(12) Uani d . 1 . .
    H H5 0.6593 0.5159 1.3196 0.024 Uiso calc R 1 . .
    C C6 0.5703(3) 0.5571(2) 1.3865(8) 0.0243(12) Uani d . 1 . .
    C C7 0.5218(3) 0.5960(2) 1.3246(10) 0.0248(11) Uani d . 1 . .
    H H7 0.4836 0.6043 1.4077 0.030 Uiso calc R 1 . .
    C C8 0.4735(3) 0.8296(2) 1.0928(8) 0.0225(11) Uani d . 1 . .
    C C9 0.5270(3) 0.8696(2) 1.1773(8) 0.0210(11) Uani d . 1 . .
    C C10 0.5142(3) 0.8988(2) 1.3576(8) 0.0181(11) Uani d . 1 . .
    H H10 0.4721 0.8937 1.4260 0.022 Uiso calc R 1 . .
    C C11 0.5628(3) 0.9350(2) 1.4367(9) 0.0219(11) Uani d . 1 . .
    C C12 0.6256(3) 0.9422(2) 1.3450(8) 0.0178(11) Uani d . 1 . .
    H H12 0.6599 0.9654 1.4048 0.021 Uiso calc R 1 . .
    C C13 0.6362(3) 0.9144(2) 1.1637(9) 0.0205(11) Uani d . 1 . .
    C C14 0.5891(2) 0.8771(2) 1.0798(8) 0.0178(10) Uani d . 1 . .
    H H14 0.5989 0.8570 0.9579 0.021 Uiso calc R 1 . .
    C C15 0.3682(3) 0.8653(2) 0.7354(8) 0.0257(12) Uani d . 1 . .
    H H15 0.4139 0.8784 0.7420 0.031 Uiso calc R 1 . .
    C C16 0.3158(4) 0.9047(3) 0.7059(9) 0.0345(15) Uani d . 1 . .
    H H16 0.3260 0.9444 0.6915 0.041 Uiso calc R 1 . .
    C C17 0.2505(4) 0.8867(3) 0.6977(9) 0.0320(14) Uani d . 1 . .
    H H17 0.2147 0.9136 0.6792 0.038 Uiso calc R 1 . .
    C C18 0.2362(3) 0.8287(3) 0.7166(8) 0.0252(12) Uani d . 1 . .
    H H18 0.1906 0.8152 0.7129 0.030 Uiso calc R 1 . .
    C C19 0.2910(3) 0.7905(2) 0.7414(7) 0.0161(10) Uani d . 1 . .
    C C20 0.2837(3) 0.7281(2) 0.7550(7) 0.0187(11) Uani d . 1 . .
    C C21 0.2213(3) 0.6990(3) 0.7491(8) 0.0256(12) Uani d . 1 . .
    H H21 0.1797 0.7197 0.7411 0.031 Uiso calc R 1 . .
    C C22 0.2212(3) 0.6388(3) 0.7554(8) 0.0289(13) Uani d . 1 . .
    H H22 0.1795 0.6182 0.7526 0.035 Uiso calc R 1 . .
    C C23 0.2816(3) 0.6102(3) 0.7655(8) 0.0292(13) Uani d . 1 . .
    H H23 0.2826 0.5694 0.7675 0.035 Uiso calc R 1 . .
    C C24 0.3417(3) 0.6415(3) 0.7727(7) 0.0259(13) Uani d . 1 . .
    H H24 0.3836 0.6213 0.7799 0.031 Uiso calc R 1 . .
    O O1S 0.6126(3) 0.6981(3) 0.5879(10) 0.0375(19) Uiso d PD 0.678(11) A 1
    C C1S 0.6344(5) 0.7402(3) 0.7275(13) 0.029(2) Uiso d PD 0.678(11) A 1
    H H1S1 0.6734 0.7259 0.8083 0.035 Uiso calc PR 0.678(11) A 1
    H H1S2 0.5970 0.7507 0.8211 0.035 Uiso calc PR 0.678(11) A 1
    C C2S 0.6551(5) 0.7910(4) 0.6005(15) 0.039(2) Uiso d PD 0.678(11) A 1
    H H2S1 0.6153 0.8155 0.5682 0.047 Uiso calc PR 0.678(11) A 1
    H H2S2 0.6898 0.8145 0.6711 0.047 Uiso calc PR 0.678(11) A 1
    C C4S 0.6573(6) 0.7039(5) 0.4224(18) 0.059(3) Uiso d PD 0.678(11) A 1
    H H4S1 0.6331 0.6944 0.2950 0.070 Uiso calc PR 0.678(11) A 1
    H H4S2 0.6958 0.6767 0.4377 0.070 Uiso calc PR 0.678(11) A 1
    C C3S 0.6839(6) 0.7640(4) 0.4117(17) 0.053(3) Uiso d PD 0.678(11) A 1
    H H3S1 0.6675 0.7839 0.2882 0.064 Uiso calc PR 0.678(11) A 1
    H H3S2 0.7343 0.7647 0.4132 0.064 Uiso calc PR 0.678(11) A 1
    O O2S 0.6819(9) 0.7085(7) 0.296(3) 0.070(6) Uiso d PD 0.322(11) A 2
    C C5S 0.6454(10) 0.7603(7) 0.299(3) 0.041(5) Uiso d PD 0.322(11) A 2
    H H5S1 0.5993 0.7537 0.2429 0.049 Uiso calc PR 0.322(11) A 2
    H H5S2 0.6686 0.7888 0.2115 0.049 Uiso calc PR 0.322(11) A 2
    C C8S 0.6827(10) 0.6886(8) 0.496(2) 0.032(5) Uiso d PD 0.322(11) A 2
    H H8S1 0.7301 0.6874 0.5465 0.038 Uiso calc PR 0.322(11) A 2
    H H8S2 0.6638 0.6492 0.5013 0.038 Uiso calc PR 0.322(11) A 2
    C C7S 0.6406(14) 0.7281(9) 0.626(4) 0.058(7) Uiso d PD 0.322(11) A 2
    H H7S1 0.5940 0.7128 0.6442 0.069 Uiso calc PR 0.322(11) A 2
    H H7S2 0.6618 0.7333 0.7612 0.069 Uiso calc PR 0.322(11) A 2
    C C6S 0.6395(15) 0.7838(9) 0.511(3) 0.058(7) Uiso d PD 0.322(11) A 2
    H H6S1 0.6785 0.8088 0.5462 0.070 Uiso calc PR 0.322(11) A 2
    H H6S2 0.5963 0.8051 0.5310 0.070 Uiso calc PR 0.322(11) A 2
loop_
    _atom_site_aniso_label
    _atom_site_aniso_U_11
    _atom_site_aniso_U_22
    _atom_site_aniso_U_33
    _atom_site_aniso_U_12
    _atom_site_aniso_U_13
    _atom_site_aniso_U_23
    Cu 0.0121(2) 0.0260(3) 0.0132(2) 0.0013(3) -0.0011(3) -0.0022(3)
    O1 0.0154(18) 0.0217(19) 0.024(2) 0.0063(15) -0.0003(14) -0.0014(15)
    O2 0.0168(19) 0.040(2) 0.026(2) 0.0046(17) -0.0002(16) -0.0089(18)
    O3 0.031(2) 0.035(2) 0.039(2) 0.0110(17) 0.013(2) 0.012(2)
    O4 0.027(2) 0.022(2) 0.034(2) 0.0091(17) -0.0020(18) -0.0005(17)
    O5 0.039(2) 0.043(3) 0.026(2) -0.012(2) 0.007(2) 0.0052(19)
    O6 0.037(3) 0.054(3) 0.051(3) 0.001(2) -0.006(2) 0.032(3)
    O7 0.0161(18) 0.030(2) 0.021(2) 0.0004(16) -0.0012(15) -0.0019(17)
    O8 0.0181(19) 0.054(3) 0.022(2) -0.0079(19) 0.0015(17) -0.0053(19)
    O9 0.029(2) 0.037(2) 0.031(2) -0.0051(19) 0.0120(19) -0.0090(19)
    O10 0.024(2) 0.059(3) 0.051(3) -0.013(2) 0.009(2) -0.029(3)
    O11 0.024(2) 0.029(2) 0.050(3) -0.0030(18) 0.016(2) -0.010(2)
    O12 0.023(2) 0.0222(19) 0.045(3) -0.0030(16) 0.0079(19) -0.0043(19)
    O1W 0.063(3) 0.041(3) 0.021(2) 0.009(3) 0.016(2) -0.002(2)
    N1 0.019(2) 0.023(2) 0.027(2) 0.0073(19) -0.0023(19) -0.003(2)
    N2 0.028(3) 0.039(3) 0.024(3) -0.011(2) 0.000(2) 0.007(2)
    N3 0.019(2) 0.028(3) 0.025(2) 0.001(2) 0.004(2) -0.006(2)
    N4 0.0121(19) 0.016(2) 0.035(3) 0.0009(17) 0.0024(19) -0.001(2)
    N5 0.018(2) 0.022(2) 0.010(2) 0.0017(17) -0.0014(16) 0.0017(17)
    N6 0.017(2) 0.030(2) 0.012(2) 0.0038(18) -0.0020(17) 0.0009(17)
    C1 0.014(2) 0.026(3) 0.017(3) -0.001(2) -0.001(2) -0.009(2)
    C2 0.019(2) 0.019(3) 0.017(3) -0.002(2) 0.001(2) -0.007(2)
    C3 0.019(2) 0.016(2) 0.017(2) -0.004(2) -0.004(2) -0.009(2)
    C4 0.014(2) 0.016(2) 0.022(3) -0.0012(19) 0.000(2) -0.007(2)
    C5 0.023(3) 0.011(2) 0.026(3) -0.0038(19) -0.008(2) -0.004(2)
    C6 0.024(3) 0.030(3) 0.019(2) -0.008(2) -0.003(2) 0.005(2)
    C7 0.022(2) 0.034(3) 0.018(3) -0.005(2) 0.000(3) -0.003(3)
    C8 0.018(3) 0.033(3) 0.017(3) -0.001(2) -0.005(2) 0.002(2)
    C9 0.013(2) 0.032(3) 0.018(3) 0.001(2) -0.002(2) 0.010(2)
    C10 0.014(2) 0.020(2) 0.020(3) 0.000(2) 0.001(2) 0.001(2)
    C11 0.016(2) 0.027(3) 0.023(3) 0.002(2) -0.001(2) -0.004(2)
    C12 0.015(2) 0.017(2) 0.021(3) 0.0021(18) -0.001(2) -0.001(2)
    C13 0.016(2) 0.016(2) 0.030(3) 0.001(2) 0.000(2) 0.011(2)
    C14 0.018(2) 0.017(2) 0.018(2) 0.006(2) -0.002(2) 0.005(2)
    C15 0.036(3) 0.023(3) 0.018(2) -0.002(2) -0.006(2) -0.001(2)
    C16 0.058(4) 0.023(3) 0.022(3) 0.013(3) -0.009(3) 0.004(2)
    C17 0.045(4) 0.034(3) 0.017(3) 0.024(3) -0.010(3) -0.003(2)
    C18 0.022(3) 0.042(3) 0.011(2) 0.012(2) -0.005(2) -0.005(2)
    C19 0.020(3) 0.023(3) 0.006(2) 0.006(2) -0.0025(19) -0.003(2)
    C20 0.014(2) 0.032(3) 0.010(2) 0.002(2) 0.0001(18) -0.008(2)
    C21 0.021(3) 0.047(3) 0.010(2) -0.008(3) -0.001(2) -0.009(2)
    C22 0.032(3) 0.040(3) 0.014(3) -0.015(3) -0.004(2) -0.003(2)
    C23 0.045(3) 0.029(3) 0.014(3) -0.013(3) -0.003(2) 0.000(2)
    C24 0.024(3) 0.040(3) 0.013(3) 0.000(2) 0.000(2) -0.005(2)
_geom_special_details
;
All s.u.'s (except the s.u. in the dihedral angle between two l.s. planes) are
estimated using the full covariance matrix. The cell s.u.'s are taken into
account individually in the estimation of s.u.'s in distances, angles and
torsion angles; correlations between s.u.'s in cell parameters are only used
when they are defined by crystal symmetry. An approximate (isotropic)
treatment of cell s.u.'s is used for estimating s.u.'s involving l.s. planes.
;
loop_
    _geom_bond_atom_site_label_1
    _geom_bond_atom_site_label_2
    _geom_bond_site_symmetry_2
    _geom_bond_distance
    _geom_bond_publ_flag
    Cu O7 . 1.951(4) y
    Cu O1 . 1.972(4) y
    Cu N5 . 2.007(4) y
    Cu N6 . 2.010(4) y
    Cu O1W . 2.198(4) y
    C1 O1 . 1.261(6) y
    C1 O2 . 1.238(6) y
    O3 N1 . 1.220(6) ?
    O4 N1 . 1.231(6) ?
    O5 N2 . 1.221(7) ?
    O6 N2 . 1.248(7) ?
    C8 O7 . 1.293(7) y
    C8 O8 . 1.230(6) y
    O9 N3 . 1.214(6) ?
    O10 N3 . 1.207(6) ?
    O11 N4 . 1.224(6) ?
    O12 N4 . 1.234(6) ?
    O1W H2W . 0.84(5) ?
    O1W H1W . 0.84(5) ?
    N1 C4 . 1.473(6) ?
    N2 C6 . 1.470(7) ?
    N3 C11 . 1.489(7) ?
    N4 C13 . 1.473(7) ?
    N5 C15 . 1.331(7) ?
    N5 C19 . 1.336(6) ?
    N6 C24 . 1.340(7) ?
    N6 C20 . 1.346(6) ?
    C1 C2 . 1.514(7) ?
    C2 C3 . 1.389(7) ?
    C2 C7 . 1.399(8) ?
    C3 C4 . 1.394(7) ?
    C3 H3 . 0.9500 ?
    C4 C5 . 1.378(7) ?
    C5 C6 . 1.374(8) ?
    C5 H5 . 0.9500 ?
    C6 C7 . 1.376(8) ?
    C7 H7 . 0.9500 ?
    C8 C9 . 1.511(7) ?
    C9 C10 . 1.392(7) ?
    C9 C14 . 1.388(7) ?
    C10 C11 . 1.375(7) ?
    C10 H10 . 0.9500 ?
    C11 C12 . 1.383(7) ?
    C12 C13 . 1.376(8) ?
    C12 H12 . 0.9500 ?
    C13 C14 . 1.384(7) ?
    C14 H14 . 0.9500 ?
    C15 C16 . 1.392(8) ?
    C15 H15 . 0.9500 ?
    C16 C17 . 1.351(10) ?
    C16 H16 . 0.9500 ?
    C17 C18 . 1.382(8) ?
    C17 H17 . 0.9500 ?
    C18 C19 . 1.406(7) ?
    C18 H18 . 0.9500 ?
    C19 C20 . 1.461(8) ?
    C20 C21 . 1.402(7) ?
    C21 C22 . 1.400(8) ?
    C21 H21 . 0.9500 ?
    C22 C23 . 1.363(9) ?
    C22 H22 . 0.9500 ?
    C23 C24 . 1.387(8) ?
    C23 H23 . 0.9500 ?
    C24 H24 . 0.9500 ?
    O1S C4S . 1.406(8) ?
    O1S C1S . 1.410(8) ?
    C1S C2S . 1.505(8) ?
    C1S H1S1 . 0.9900 ?
    C1S H1S2 . 0.9900 ?
    C2S C3S . 1.504(9) ?
    C2S H2S1 . 0.9900 ?
    C2S H2S2 . 0.9900 ?
    C4S C3S . 1.496(9) ?
    C4S H4S1 . 0.9900 ?
    C4S H4S2 . 0.9900 ?
    C3S H3S1 . 0.9900 ?
    C3S H3S2 . 0.9900 ?
    O2S C8S . 1.397(10) ?
    O2S C5S . 1.401(10) ?
    C5S C6S . 1.503(10) ?
    C5S H5S1 . 0.9900 ?
    C5S H5S2 . 0.9900 ?
    C8S C7S . 1.506(10) ?
    C8S H8S1 . 0.9900 ?
    C8S H8S2 . 0.9900 ?
    C7S C6S . 1.503(10) ?
    C7S H7S1 . 0.9900 ?
    C7S H7S2 . 0.9900 ?
    C6S H6S1 . 0.9900 ?
    C6S H6S2 . 0.9900 ?
loop_
    _geom_angle_atom_site_label_1
    _geom_angle_atom_site_label_2
    _geom_angle_atom_site_label_3
    _geom_angle_site_symmetry_1
    _geom_angle_site_symmetry_3
    _geom_angle
    _geom_angle_publ_flag
    O7 Cu O1 . . 90.62(16) ?
    O7 Cu N5 . . 93.96(16) ?
    O1 Cu N5 . . 172.85(17) ?
    O7 Cu N6 . . 163.43(16) ?
    O1 Cu N6 . . 94.15(17) ?
    N5 Cu N6 . . 79.95(18) ?
    O7 Cu O1W . . 92.59(18) ?
    O1 Cu O1W . . 86.83(17) ?
    N5 Cu O1W . . 98.43(18) ?
    N6 Cu O1W . . 103.51(19) ?
    C1 O1 Cu . . 114.6(3) ?
    C8 O7 Cu . . 117.4(3) ?
    Cu O1W H2W . . 89(6) ?
    Cu O1W H1W . . 132(6) ?
    H2W O1W H1W . . 108(5) ?
    O3 N1 O4 . . 124.7(5) ?
    O3 N1 C4 . . 118.2(4) ?
    O4 N1 C4 . . 117.1(5) ?
    O5 N2 O6 . . 123.4(5) ?
    O5 N2 C6 . . 118.2(5) ?
    O6 N2 C6 . . 118.4(5) ?
    O10 N3 O9 . . 125.7(5) ?
    O10 N3 C11 . . 117.3(4) ?
    O9 N3 C11 . . 117.0(5) ?
    O11 N4 O12 . . 124.2(4) ?
    O11 N4 C13 . . 117.7(4) ?
    O12 N4 C13 . . 118.1(4) ?
    C15 N5 C19 . . 119.9(5) ?
    C15 N5 Cu . . 124.8(4) ?
    C19 N5 Cu . . 115.2(3) ?
    C24 N6 C20 . . 119.2(5) ?
    C24 N6 Cu . . 126.0(4) ?
    C20 N6 Cu . . 114.5(4) ?
    O2 C1 O1 . . 126.8(5) ?
    O2 C1 C2 . . 118.7(5) ?
    O1 C1 C2 . . 114.5(4) ?
    C3 C2 C7 . . 120.0(5) ?
    C3 C2 C1 . . 121.1(5) ?
    C7 C2 C1 . . 118.9(5) ?
    C2 C3 C4 . . 118.1(5) ?
    C2 C3 H3 . . 120.9 ?
    C4 C3 H3 . . 120.9 ?
    C5 C4 C3 . . 123.3(5) ?
    C5 C4 N1 . . 118.9(5) ?
    C3 C4 N1 . . 117.8(5) ?
    C6 C5 C4 . . 116.3(5) ?
    C6 C5 H5 . . 121.9 ?
    C4 C5 H5 . . 121.9 ?
    C7 C6 C5 . . 123.6(5) ?
    C7 C6 N2 . . 118.2(5) ?
    C5 C6 N2 . . 118.2(5) ?
    C6 C7 C2 . . 118.7(5) ?
    C6 C7 H7 . . 120.7 ?
    C2 C7 H7 . . 120.7 ?
    O8 C8 O7 . . 126.0(5) ?
    O8 C8 C9 . . 119.0(5) ?
    O7 C8 C9 . . 115.1(5) ?
    C10 C9 C14 . . 119.5(5) ?
    C10 C9 C8 . . 119.3(5) ?
    C14 C9 C8 . . 121.1(5) ?
    C11 C10 C9 . . 119.8(5) ?
    C11 C10 H10 . . 120.1 ?
    C9 C10 H10 . . 120.1 ?
    C10 C11 C12 . . 121.8(5) ?
    C10 C11 N3 . . 120.0(5) ?
    C12 C11 N3 . . 118.0(5) ?
    C13 C12 C11 . . 117.2(5) ?
    C13 C12 H12 . . 121.4 ?
    C11 C12 H12 . . 121.4 ?
    C12 C13 C14 . . 122.7(5) ?
    C12 C13 N4 . . 118.5(5) ?
    C14 C13 N4 . . 118.8(5) ?
    C13 C14 C9 . . 118.7(5) ?
    C13 C14 H14 . . 120.6 ?
    C9 C14 H14 . . 120.6 ?
    N5 C15 C16 . . 120.9(6) ?
    N5 C15 H15 . . 119.6 ?
    C16 C15 H15 . . 119.6 ?
    C17 C16 C15 . . 120.2(6) ?
    C17 C16 H16 . . 119.9 ?
    C15 C16 H16 . . 119.9 ?
    C16 C17 C18 . . 119.5(5) ?
    C16 C17 H17 . . 120.3 ?
    C18 C17 H17 . . 120.3 ?
    C17 C18 C19 . . 118.2(5) ?
    C17 C18 H18 . . 120.9 ?
    C19 C18 H18 . . 120.9 ?
    N5 C19 C18 . . 121.3(5) ?
    N5 C19 C20 . . 114.5(4) ?
    C18 C19 C20 . . 124.2(5) ?
    N6 C20 C21 . . 120.9(5) ?
    N6 C20 C19 . . 114.8(5) ?
    C21 C20 C19 . . 124.3(5) ?
    C22 C21 C20 . . 118.9(5) ?
    C22 C21 H21 . . 120.5 ?
    C20 C21 H21 . . 120.5 ?
    C23 C22 C21 . . 119.3(5) ?
    C23 C22 H22 . . 120.4 ?
    C21 C22 H22 . . 120.4 ?
    C22 C23 C24 . . 119.0(5) ?
    C22 C23 H23 . . 120.5 ?
    C24 C23 H23 . . 120.5 ?
    N6 C24 C23 . . 122.6(5) ?
    N6 C24 H24 . . 118.7 ?
    C23 C24 H24 . . 118.7 ?
    C4S O1S C1S . . 104.5(8) ?
    O1S C1S C2S . . 105.4(7) ?
    O1S C1S H1S1 . . 110.7 ?
    C2S C1S H1S1 . . 110.7 ?
    O1S C1S H1S2 . . 110.7 ?
    C2S C1S H1S2 . . 110.7 ?
    H1S1 C1S H1S2 . . 108.8 ?
    C3S C2S C1S . . 103.5(8) ?
    C3S C2S H2S1 . . 111.1 ?
    C1S C2S H2S1 . . 111.1 ?
    C3S C2S H2S2 . . 111.1 ?
    C1S C2S H2S2 . . 111.1 ?
    H2S1 C2S H2S2 . . 109.0 ?
    O1S C4S C3S . . 110.2(9) ?
    O1S C4S H4S1 . . 109.6 ?
    C3S C4S H4S1 . . 109.6 ?
    O1S C4S H4S2 . . 109.6 ?
    C3S C4S H4S2 . . 109.6 ?
    H4S1 C4S H4S2 . . 108.1 ?
    C4S C3S C2S . . 102.7(8) ?
    C4S C3S H3S1 . . 111.2 ?
    C2S C3S H3S1 . . 111.2 ?
    C4S C3S H3S2 . . 111.2 ?
    C2S C3S H3S2 . . 111.2 ?
    H3S1 C3S H3S2 . . 109.1 ?
    C8S O2S C5S . . 106.1(17) ?
    O2S C5S C6S . . 111.5(18) ?
    O2S C5S H5S1 . . 109.3 ?
    C6S C5S H5S1 . . 109.3 ?
    O2S C5S H5S2 . . 109.3 ?
    C6S C5S H5S2 . . 109.3 ?
    H5S1 C5S H5S2 . . 108.0 ?
    O2S C8S C7S . . 109.3(17) ?
    O2S C8S H8S1 . . 109.8 ?
    C7S C8S H8S1 . . 109.8 ?
    O2S C8S H8S2 . . 109.8 ?
    C7S C8S H8S2 . . 109.8 ?
    H8S1 C8S H8S2 . . 108.3 ?
    C6S C7S C8S . . 104.2(18) ?
    C6S C7S H7S1 . . 110.9 ?
    C8S C7S H7S1 . . 110.9 ?
    C6S C7S H7S2 . . 110.9 ?
    C8S C7S H7S2 . . 110.9 ?
    H7S1 C7S H7S2 . . 108.9 ?
    C7S C6S C5S . . 98.9(18) ?
    C7S C6S H6S1 . . 112.0 ?
    C5S C6S H6S1 . . 112.0 ?
    C7S C6S H6S2 . . 112.0 ?
    C5S C6S H6S2 . . 112.0 ?
    H6S1 C6S H6S2 . . 109.7 ?
loop_
    _geom_torsion_atom_site_label_1
    _geom_torsion_atom_site_label_2
    _geom_torsion_atom_site_label_3
    _geom_torsion_atom_site_label_4
    _geom_torsion_site_symmetry_1
    _geom_torsion_site_symmetry_2
    _geom_torsion_site_symmetry_3
    _geom_torsion_site_symmetry_4
    _geom_torsion
    _geom_torsion_publ_flag
    O7 Cu O1 C1 . . . . 84.5(4) ?
    N5 Cu O1 C1 . . . . -45.3(15) ?
    N6 Cu O1 C1 . . . . -79.6(4) ?
    O1W Cu O1 C1 . . . . 177.1(4) ?
    O1 Cu O7 C8 . . . . -109.3(4) ?
    N5 Cu O7 C8 . . . . 65.2(4) ?
    N6 Cu O7 C8 . . . . -2.4(8) ?
    O1W Cu O7 C8 . . . . 163.8(4) ?
    O7 Cu N5 C15 . . . . 20.9(4) ?
    O1 Cu N5 C15 . . . . 150.5(12) ?
    N6 Cu N5 C15 . . . . -174.7(5) ?
    O1W Cu N5 C15 . . . . -72.3(5) ?
    O7 Cu N5 C19 . . . . -156.7(3) ?
    O1 Cu N5 C19 . . . . -27.0(15) ?
    N6 Cu N5 C19 . . . . 7.8(3) ?
    O1W Cu N5 C19 . . . . 110.1(4) ?
    O7 Cu N6 C24 . . . . -113.5(6) ?
    O1 Cu N6 C24 . . . . -7.2(4) ?
    N5 Cu N6 C24 . . . . 176.9(4) ?
    O1W Cu N6 C24 . . . . 80.6(4) ?
    O7 Cu N6 C20 . . . . 60.4(8) ?
    O1 Cu N6 C20 . . . . 166.7(3) ?
    N5 Cu N6 C20 . . . . -9.2(3) ?
    O1W Cu N6 C20 . . . . -105.5(4) ?
    Cu O1 C1 O2 . . . . 8.5(7) ?
    Cu O1 C1 C2 . . . . -171.8(3) ?
    O2 C1 C2 C3 . . . . -170.3(5) ?
    O1 C1 C2 C3 . . . . 10.0(7) ?
    O2 C1 C2 C7 . . . . 7.8(7) ?
    O1 C1 C2 C7 . . . . -172.0(5) ?
    C7 C2 C3 C4 . . . . 1.3(7) ?
    C1 C2 C3 C4 . . . . 179.3(4) ?
    C2 C3 C4 C5 . . . . -1.2(7) ?
    C2 C3 C4 N1 . . . . 179.3(4) ?
    O3 N1 C4 C5 . . . . -161.2(5) ?
    O4 N1 C4 C5 . . . . 17.8(7) ?
    O3 N1 C4 C3 . . . . 18.3(7) ?
    O4 N1 C4 C3 . . . . -162.7(5) ?
    C3 C4 C5 C6 . . . . 0.4(7) ?
    N1 C4 C5 C6 . . . . 179.9(4) ?
    C4 C5 C6 C7 . . . . 0.3(8) ?
    C4 C5 C6 N2 . . . . 178.6(5) ?
    O5 N2 C6 C7 . . . . -2.9(8) ?
    O6 N2 C6 C7 . . . . 176.9(5) ?
    O5 N2 C6 C5 . . . . 178.7(5) ?
    O6 N2 C6 C5 . . . . -1.5(8) ?
    C5 C6 C7 C2 . . . . -0.2(8) ?
    N2 C6 C7 C2 . . . . -178.5(5) ?
    C3 C2 C7 C6 . . . . -0.6(8) ?
    C1 C2 C7 C6 . . . . -178.7(5) ?
    Cu O7 C8 O8 . . . . -2.2(8) ?
    Cu O7 C8 C9 . . . . 177.9(3) ?
    O8 C8 C9 C10 . . . . 1.5(8) ?
    O7 C8 C9 C10 . . . . -178.6(5) ?
    O8 C8 C9 C14 . . . . -179.6(5) ?
    O7 C8 C9 C14 . . . . 0.3(7) ?
    C14 C9 C10 C11 . . . . 0.5(7) ?
    C8 C9 C10 C11 . . . . 179.5(5) ?
    C9 C10 C11 C12 . . . . -2.0(8) ?
    C9 C10 C11 N3 . . . . -178.2(5) ?
    O10 N3 C11 C10 . . . . 178.4(5) ?
    O9 N3 C11 C10 . . . . -0.7(8) ?
    O10 N3 C11 C12 . . . . 2.1(8) ?
    O9 N3 C11 C12 . . . . -177.0(5) ?
    C10 C11 C12 C13 . . . . 4.0(8) ?
    N3 C11 C12 C13 . . . . -179.8(5) ?
    C11 C12 C13 C14 . . . . -4.6(8) ?
    C11 C12 C13 N4 . . . . 177.6(5) ?
    O11 N4 C13 C12 . . . . 157.4(5) ?
    O12 N4 C13 C12 . . . . -21.8(7) ?
    O11 N4 C13 C14 . . . . -20.5(7) ?
    O12 N4 C13 C14 . . . . 160.3(5) ?
    C12 C13 C14 C9 . . . . 3.3(8) ?
    N4 C13 C14 C9 . . . . -178.9(4) ?
    C10 C9 C14 C13 . . . . -1.1(7) ?
    C8 C9 C14 C13 . . . . 179.9(5) ?
    C19 N5 C15 C16 . . . . 1.3(8) ?
    Cu N5 C15 C16 . . . . -176.1(4) ?
    N5 C15 C16 C17 . . . . 0.5(9) ?
    C15 C16 C17 C18 . . . . -0.7(9) ?
    C16 C17 C18 C19 . . . . -0.7(9) ?
    C15 N5 C19 C18 . . . . -2.9(7) ?
    Cu N5 C19 C18 . . . . 174.8(4) ?
    C15 N5 C19 C20 . . . . 177.1(4) ?
    Cu N5 C19 C20 . . . . -5.2(5) ?
    C17 C18 C19 N5 . . . . 2.6(8) ?
    C17 C18 C19 C20 . . . . -177.4(5) ?
    C24 N6 C20 C21 . . . . 2.3(7) ?
    Cu N6 C20 C21 . . . . -172.1(4) ?
    C24 N6 C20 C19 . . . . -176.6(4) ?
    Cu N6 C20 C19 . . . . 9.1(5) ?
    N5 C19 C20 N6 . . . . -2.6(7) ?
    C18 C19 C20 N6 . . . . 177.4(4) ?
    N5 C19 C20 C21 . . . . 178.6(4) ?
    C18 C19 C20 C21 . . . . -1.4(8) ?
    N6 C20 C21 C22 . . . . -1.2(8) ?
    C19 C20 C21 C22 . . . . 177.5(5) ?
    C20 C21 C22 C23 . . . . -0.5(8) ?
    C21 C22 C23 C24 . . . . 1.1(8) ?
    C20 N6 C24 C23 . . . . -1.7(7) ?
    Cu N6 C24 C23 . . . . 172.0(4) ?
    C22 C23 C24 N6 . . . . 0.0(8) ?
    C4S O1S C1S C2S . . . . 37.4(10) ?
    O1S C1S C2S C3S . . . . -34.0(10) ?
    C1S O1S C4S C3S . . . . -26.8(13) ?
    O1S C4S C3S C2S . . . . 5.2(14) ?
    C1S C2S C3S C4S . . . . 16.9(12) ?
    C8S O2S C5S C6S . . . . 17(2) ?
    C5S O2S C8S C7S . . . . 4(2) ?
    O2S C8S C7S C6S . . . . -23(3) ?
    C8S C7S C6S C5S . . . . 30(3) ?
    O2S C5S C6S C7S . . . . -30(3) ?
loop_
    _geom_hbond_atom_site_label_D
    _geom_hbond_atom_site_label_H
    _geom_hbond_atom_site_label_A
    _geom_hbond_site_symmetry_A
    _geom_hbond_distance_DH
    _geom_hbond_distance_HA
    _geom_hbond_distance_DA
    _geom_hbond_angle_DHA
    O1w H1w O2 1_554 0.84(5) 2.01(6) 2.766(6) 150(7)
    O1w H2w O8 1_554 0.84(5) 2.35(7) 3.048(6) 141(6)
    C18 H18 O8 4_554 0.95 2.17 3.060(7) 155
    C21 H21 O2 4_554 0.95 2.41 3.087(7) 128
    C15 H15 O9 1_554 0.95 2.43 3.285(7) 150
    C1s H1s2 O7 1_555 0.99 2.53 3.451(10) 155
    C3 H3 O1s 1_555 0.95 2.58 3.520(8) 169
    C2s H2s2 O11 1_555 0.99 2.49 3.385(11) 150
    C5 H5 O4 4_655 0.95 2.58 3.360(7) 140
    C12 H12 O12 4_655 0.95 2.43 3.263(7) 146
    C16 H16 O12 2_674 0.95 2.47 3.234(8) 138
