# Supplementary material for: Aqua­(2,2′-bipyridine-κ2 N,N′)(3,5-dinitro­benzoato-κO 1)copper(II) tetra­hydro­furan monosolvate
Source: Acta Crystallogr Sect E Struct Rep Online. 2010 Aug 4;66(Pt 9):m1055–6. doi: 10.1107/S1600536810030436 (PMC3008109; doi:10.1107/S1600536810030436)
Supplement: Supplementary file 2 [file e-66-m1055-Isup2.hkl]

#
# h,k,l, Fc-squared, Fo-squared, sigma(Fo-squared) and status flag
#
data_I
_shelx_title ' pca21 in Pca2(1)'
_shelx_refln_list_code          4
_shelx_F_calc_maximum      239.82
_exptl_crystal_F_000      1500.00
_reflns_d_resolution_high  0.7965
 
loop_
 _symmetry_equiv_pos_as_xyz
 'x, y, z'
 '-x, -y, z+1/2'
 'x+1/2, -y, z'
 '-x+1/2, y, z+1/2'
 
_cell_length_a    19.6424
_cell_length_b    23.2687
_cell_length_c     6.5897
_cell_angle_alpha  90.000
_cell_angle_beta   90.000
_cell_angle_gamma  90.000
 
_shelx_F_squared_multiplier     1.000
 
loop_
 _refln_index_h
 _refln_index_k
 _refln_index_l
 _refln_F_squared_calc
 _refln_F_squared_meas
 _refln_F_squared_sigma
 _refln_observed_status
   0   0  -8      565.05      692.36    106.42 o
   2   0  -8     1971.58     1716.32    144.29 o
   4   0  -8       75.23       77.78     44.20 o
   6   0  -8     1010.97     1110.94     97.03 o
   0   1  -8      747.29      799.81     75.69 o
   1   1  -8       87.53      -14.67     26.60 o
   2   1  -8      145.37      190.88     35.24 o
   3   1  -8     2235.06     2283.54    109.87 o
   4   1  -8       12.66       23.94     30.03 o
   5   1  -8      882.87      946.30     70.93 o
   6   1  -8      249.32      288.23     38.86 o
   0   2  -8      371.26      472.39     63.63 o
   1   2  -8      438.18      351.26     40.45 o
   2   2  -8     1052.01     1149.24     62.67 o
   3   2  -8      606.97      580.65     45.49 o
   4   2  -8      241.09      294.01     78.88 o
   5   2  -8       23.91       26.38     30.47 o
   6   2  -8     1742.14     1858.28     78.05 o
   0   3  -8      485.63      453.48     48.44 o
   1   3  -8       98.05      133.11     26.25 o
   2   3  -8       92.45      102.98     28.90 o
   3   3  -8     1395.11     1548.81     62.09 o
   4   3  -8      357.35      374.96     40.52 o
   5   3  -8      343.89      319.09     43.95 o
   0   4  -8      286.32      337.29     42.13 o
   1   4  -8       35.69       24.82     23.56 o
   2   4  -8      707.22      730.09     40.48 o
   3   4  -8        7.84       11.39     23.79 o
   4   4  -8      356.92      389.63     39.53 o
   5   4  -8        9.91       -8.16     25.31 o
   0   5  -8       73.62       67.82     34.82 o
   1   5  -8      221.07      249.10     27.22 o
   2   5  -8       62.48       62.68     27.55 o
   3   5  -8      823.83      884.67     47.91 o
   4   5  -8       26.21       52.19     30.87 o
   0   6  -8     1183.30     1246.93     84.62 o
   1   6  -8       20.05       13.71     24.93 o
   2   6  -8        6.47       29.11     26.50 o
   3   6  -8      169.90      114.57     29.24 o
   0   7  -8      162.97      183.87     46.66 o
   1   7  -8      101.65      109.96     31.17 o
   2   7  -8       24.38       59.24     24.68 o
   2   0  -7      915.64      924.13     42.48 o
   4   0  -7     2927.00     2885.56     90.83 o
   6   0  -7      402.50      532.44     44.42 o
   8   0  -7      108.09       94.46     47.89 o
  10   0  -7      394.57      468.73     61.85 o
  12   0  -7      450.16      411.05     59.54 o
   1   1  -7     1015.25     1041.94     32.07 o
   2   1  -7      426.69      360.15     22.59 o
   3   1  -7      418.85      480.72     29.09 o
   4   1  -7       38.49       53.58     21.25 o
   5   1  -7      336.28      351.05     31.70 o
   6   1  -7      349.34      370.59     31.95 o
   7   1  -7     1831.68     1761.55     61.46 o
   8   1  -7      269.15      234.70     29.51 o
   9   1  -7       85.42      128.37     27.40 o
  10   1  -7      153.05      124.42     27.76 o
  11   1  -7      313.95      376.51     35.01 o
  12   1  -7       21.15       47.91     26.19 o
  13   1  -7     1067.10     1043.95     71.76 o
   1   2  -7      117.86       87.16     17.55 o
   2   2  -7     1243.03     1175.32     38.16 o
   3   2  -7      413.06      389.99     24.50 o
   4   2  -7     1257.20     1166.26     49.57 o
   5   2  -7        0.39        7.51     22.70 o
   6   2  -7      151.82      198.38     28.04 o
   7   2  -7       87.75      139.71     26.76 o
   8   2  -7      566.07      648.79     40.29 o
   9   2  -7      387.94      373.85     33.92 o
  10   2  -7      616.88      693.74     54.67 o
  11   2  -7      141.11      130.20     37.31 o
  12   2  -7      110.12       59.46     30.65 o
  13   2  -7       23.97       35.43     30.31 o
   1   3  -7     1448.11     1602.56     43.64 o
   2   3  -7      299.48      327.62     24.72 o
   3   3  -7      784.35      805.29     37.09 o
   4   3  -7       34.58       47.49     23.15 o
   5   3  -7      980.14     1165.32     50.73 o
   6   3  -7      123.70      116.82     26.18 o
   7   3  -7      722.93      783.07     43.46 o
   8   3  -7      301.02      237.51     33.80 o
   9   3  -7      500.60      573.62     43.92 o
  10   3  -7      108.12      125.21     31.41 o
  11   3  -7      297.99      299.59     37.21 o
  12   3  -7      149.05      147.14     32.88 o
   1   4  -7      270.13      356.33     23.68 o
   2   4  -7     1235.37     1206.75     41.44 o
   3   4  -7       96.47       60.75     20.41 o
   4   4  -7     1327.93     1352.42     52.58 o
   5   4  -7       11.40       33.22     23.43 o
   6   4  -7       22.77       25.89     24.19 o
   7   4  -7      181.54      174.79     32.10 o
   8   4  -7      346.89      428.14     40.14 o
   9   4  -7       53.85       26.91     28.80 o
  10   4  -7     1404.79     1419.41     63.13 o
  11   4  -7       85.99       76.41     30.49 o
  12   4  -7      522.93      613.16     47.20 o
   1   5  -7     2425.03     2433.46     66.09 o
   2   5  -7      210.72      271.87     27.50 o
   3   5  -7       84.05      108.98     22.04 o
   4   5  -7      252.87      267.76     26.23 o
   5   5  -7      851.98      970.11     51.24 o
   6   5  -7       40.30       19.61     27.08 o
   7   5  -7      619.59      639.52     45.09 o
   8   5  -7      351.23      279.95     35.89 o
   9   5  -7      354.16      448.92     41.59 o
  10   5  -7       27.42       28.34     28.78 o
  11   5  -7      717.55      759.46     61.89 o
  12   5  -7      522.32      545.92     45.02 o
   1   6  -7      137.86      160.40     23.06 o
   2   6  -7     1565.62     1575.05     56.11 o
   3   6  -7      169.04      131.63     24.28 o
   4   6  -7     2432.49     2444.17     73.48 o
   5   6  -7       17.44       35.15     23.30 o
   6   6  -7       35.74       23.13     27.38 o
   7   6  -7      160.98      137.46     30.85 o
   8   6  -7      132.12      145.80     32.18 o
   9   6  -7        8.42       45.79     29.60 o
  10   6  -7     1713.09     1603.44     68.73 o
  11   6  -7      218.49      214.17     40.93 o
  12   6  -7      320.21      384.51     40.78 o
   1   7  -7     1198.14     1284.83     51.45 o
   2   7  -7      235.14      265.67     31.83 o
   3   7  -7       82.95       99.45     27.35 o
   4   7  -7      155.56      187.40     31.06 o
   5   7  -7     1064.77     1129.84     50.62 o
   6   7  -7       47.49       73.03     29.34 o
   7   7  -7     1055.33     1196.00     60.12 o
   8   7  -7      166.35      225.63     35.04 o
   9   7  -7      832.56      913.05     54.23 o
  10   7  -7       18.42       26.78     29.36 o
  11   7  -7      467.32      561.83     45.51 o
   1   8  -7       73.57      128.33     25.79 o
   2   8  -7     1615.52     1481.29     61.57 o
   3   8  -7      276.30      268.47     32.02 o
   4   8  -7     1558.82     1799.15     68.45 o
   5   8  -7       10.87       46.79     26.42 o
   6   8  -7      299.00      348.21     32.34 o
   7   8  -7      200.77      157.87     35.33 o
   8   8  -7       61.38       65.50     30.54 o
   9   8  -7       76.69       82.35     31.66 o
  10   8  -7     1178.38     1217.76     62.04 o
  11   8  -7      397.89      452.50     42.94 o
   1   9  -7     2121.35     1981.03     65.32 o
   2   9  -7      374.83      304.65     33.32 o
   3   9  -7       71.95       78.40     27.47 o
   4   9  -7      206.56      136.60     28.68 o
   5   9  -7      515.00      533.47     44.22 o
   6   9  -7      337.74      359.91     44.46 o
   7   9  -7      975.40      947.08     54.60 o
   8   9  -7      125.52      171.05     34.79 o
   9   9  -7      355.89      426.56     40.90 o
  10   9  -7       12.32       21.10     29.87 o
   1  10  -7      319.91      300.21     30.37 o
   2  10  -7      640.43      838.52     45.17 o
   3  10  -7      604.70      552.30     58.73 o
   4  10  -7     1003.49     1111.92     54.05 o
   5  10  -7      146.26       89.92     28.60 o
   6  10  -7      343.73      394.54     36.40 o
   7  10  -7      223.16      234.23     32.17 o
   8  10  -7      196.38      239.90     35.91 o
   9  10  -7       89.80       98.84     32.83 o
  10  10  -7      557.19      483.04     44.07 o
   1  11  -7     2096.49     2150.48     76.18 o
   2  11  -7      233.54      259.49     29.67 o
   3  11  -7       18.64       27.09     26.53 o
   4  11  -7       89.45      164.61     30.99 o
   5  11  -7      298.39      278.97     36.62 o
   6  11  -7      172.11      176.60     31.50 o
   7  11  -7      820.85      939.27     50.59 o
   8  11  -7       73.38      106.07     35.90 o
   9  11  -7      314.28      430.17     55.93 o
   1  12  -7      816.61      714.06     48.25 o
   2  12  -7      936.85      953.41     53.07 o
   3  12  -7      156.34      191.59     40.75 o
   4  12  -7      738.96      844.67     47.91 o
   5  12  -7       39.20      107.70     29.07 o
   6  12  -7      211.23      220.09     33.12 o
   7  12  -7       34.23       38.33     28.14 o
   8  12  -7      188.75      186.44     32.27 o
   1  13  -7      704.88      809.57     49.61 o
   2  13  -7      428.11      558.81     46.11 o
   3  13  -7      620.34      586.37     42.92 o
   4  13  -7      307.83      292.37     37.77 o
   5  13  -7      158.76      130.49     31.16 o
   6  13  -7       16.95       50.26     28.87 o
   7  13  -7      311.92      329.82     36.15 o
   1  14  -7      189.44      124.19     32.26 o
   2  14  -7      938.13     1034.81     61.44 o
   3  14  -7       20.93       94.40     34.91 o
   4  14  -7      857.83      992.67     52.93 o
   5  14  -7      257.55      231.37     34.35 o
   1  15  -7      687.34      701.91     57.20 o
   2  15  -7       27.81       69.16     30.99 o
   3  15  -7        3.45        2.30     29.41 o
   0   0  -6      526.65      539.54     38.51 o
   2   0  -6     2921.76     2851.89     78.22 o
   4   0  -6     1093.56     1215.17     48.60 o
   6   0  -6     2066.01     1894.03     77.20 o
   8   0  -6     2454.99     2216.31    102.99 o
  10   0  -6      589.91      682.83     56.99 o
  12   0  -6     1233.71     1142.37     77.60 o
  14   0  -6      351.23      251.53     61.35 o
  16   0  -6      364.14      352.09     53.69 o
   0   1  -6      944.12      878.99     34.62 o
   1   1  -6      202.29      245.53     16.63 o
   2   1  -6      429.51      429.36     20.71 o
   3   1  -6     4133.55     4015.55     74.69 o
   4   1  -6      513.96      537.64     22.21 o
   5   1  -6      389.51      493.13     23.42 o
   6   1  -6      229.53      290.00     23.69 o
   7   1  -6      614.11      652.69     34.82 o
   8   1  -6      228.34      251.55     25.75 o
   9   1  -6     3822.64     3976.63    100.63 o
  10   1  -6      760.68      888.68     40.94 o
  11   1  -6     3596.33     3595.77    106.43 o
  12   1  -6       92.19      120.66     27.44 o
  13   1  -6       83.61      112.52     28.01 o
  14   1  -6      114.08      156.57     29.58 o
  15   1  -6      868.98      920.45     48.88 o
  16   1  -6       82.91       87.48     29.47 o
   0   2  -6      763.63      801.46     34.09 o
   1   2  -6      983.79      940.13     27.50 o
   2   2  -6     1833.33     1788.92     41.31 o
   3   2  -6      786.11      780.45     26.23 o
   4   2  -6      682.10      745.79     28.33 o
   5   2  -6      664.86      637.24     27.62 o
   6   2  -6     3020.10     3027.43     83.83 o
   7   2  -6      516.55      525.27     31.91 o
   8   2  -6     2666.18     2545.91     73.28 o
   9   2  -6      868.43      859.76     40.08 o
  10   2  -6      238.43      310.97     28.37 o
  11   2  -6     1083.45     1053.64     45.46 o
  12   2  -6     2045.60     1983.16     62.80 o
  13   2  -6      271.52      308.84     30.04 o
  14   2  -6     1039.75     1090.76     52.62 o
  15   2  -6      484.03      528.91     54.58 o
  16   2  -6      827.96     1044.80     65.10 o
   0   3  -6       77.56       86.11     18.85 o
   1   3  -6      708.19      774.22     25.48 o
   2   3  -6      708.86      756.67     26.80 o
   3   3  -6     2695.94     2585.49     56.73 o
   4   3  -6      591.67      577.69     26.25 o
   5   3  -6      868.71      912.51     35.67 o
   6   3  -6       51.08       61.67     17.07 o
   7   3  -6       27.81       44.47     20.03 o
   8   3  -6      139.26      132.44     22.72 o
   9   3  -6      434.47      487.03     31.34 o
  10   3  -6      537.02      577.25     41.26 o
  11   3  -6      972.30     1062.55     52.66 o
  12   3  -6       46.54       97.90     34.06 o
  13   3  -6      247.08      272.55     33.79 o
  14   3  -6       21.30       43.98     28.29 o
  15   3  -6      269.31      361.91     39.12 o
  16   3  -6      321.45      397.47     40.55 o
   0   4  -6     2731.99     2779.55     81.12 o
   1   4  -6      109.73       90.80     16.54 o
   2   4  -6      403.08      443.76     23.54 o
   3   4  -6      411.32      436.87     28.19 o
   4   4  -6      447.97      499.57     27.93 o
   5   4  -6      959.91      974.91     41.58 o
   6   4  -6     2935.97     2788.83     75.95 o
   7   4  -6      147.77      185.13     24.19 o
   8   4  -6      997.60     1107.62     52.89 o
   9   4  -6       52.16      118.61     27.51 o
  10   4  -6       50.12       61.24     26.59 o
  11   4  -6      139.79      139.60     29.93 o
  12   4  -6     1214.45     1176.55     56.88 o
  13   4  -6      102.00      144.11     30.42 o
  14   4  -6      741.68      840.02     50.99 o
  15   4  -6       33.65        1.92     27.99 o
  16   4  -6      414.99      446.60     41.62 o
   0   5  -6      338.45      236.66     25.78 o
   1   5  -6     1062.81     1084.90     36.02 o
   2   5  -6      193.65      191.15     22.59 o
   3   5  -6     3083.77     2926.43     78.09 o
   4   5  -6      909.87      951.41     44.46 o
   5   5  -6     1906.30     1953.76     65.93 o
   6   5  -6      780.29      771.33     37.58 o
   7   5  -6      552.63      588.96     33.65 o
   8   5  -6      316.55      340.73     34.27 o
   9   5  -6      709.14      767.89     44.08 o
  10   5  -6      124.53      133.10     28.63 o
  11   5  -6     1055.81     1096.58     54.77 o
  12   5  -6       61.49       10.67     31.44 o
  13   5  -6        3.30        4.21     26.93 o
  14   5  -6       39.97       31.31     28.47 o
  15   5  -6      862.69     1003.69     55.88 o
  16   5  -6      257.83      228.35     35.17 o
   0   6  -6     3864.11     3696.90    104.55 o
   1   6  -6      470.85      437.58     25.56 o
   2   6  -6     1804.97     1757.00     56.49 o
   3   6  -6      542.38      478.87     29.46 o
   4   6  -6       48.69       64.07     22.88 o
   5   6  -6      280.15      335.14     30.03 o
   6   6  -6     1955.85     1942.06     64.10 o
   7   6  -6      290.00      245.84     25.98 o
   8   6  -6      750.52      720.70     36.90 o
   9   6  -6       66.47       50.62     26.31 o
  10   6  -6       65.56       37.94     26.42 o
  11   6  -6       14.62        0.28     25.82 o
  12   6  -6      805.77      846.37     50.30 o
  13   6  -6      184.16      175.58     32.09 o
  14   6  -6     1005.86     1150.74     58.52 o
  15   6  -6       57.78       77.50     31.28 o
  16   6  -6       90.65      120.13     32.75 o
   0   7  -6       37.10       82.17     26.50 o
   1   7  -6      649.41      714.54     34.69 o
   2   7  -6      421.88      527.33     30.35 o
   3   7  -6     1824.22     1896.39     64.21 o
   4   7  -6      693.83      646.70     38.08 o
   5   7  -6     1447.76     1338.25     52.52 o
   6   7  -6      262.21      271.88     29.32 o
   7   7  -6       82.20       75.46     23.65 o
   8   7  -6      516.39      461.78     31.73 o
   9   7  -6      957.98     1085.93     53.42 o
  10   7  -6      198.73      259.78     32.99 o
  11   7  -6      815.26      927.48     50.80 o
  12   7  -6      240.95      247.30     38.23 o
  13   7  -6      218.50      184.72     33.10 o
  14   7  -6        3.71       37.83     29.75 o
  15   7  -6      656.84      693.60     48.45 o
   0   8  -6     5371.22     5007.49    156.68 o
   1   8  -6       31.57      148.54     21.99 o
   2   8  -6     1968.35     2070.79     62.62 o
   3   8  -6       20.12       68.05     23.30 o
   4   8  -6      101.11      145.81     25.68 o
   5   8  -6      183.45      184.73     26.66 o
   6   8  -6     1195.46     1171.15     50.35 o
   7   8  -6       79.86      141.36     25.74 o
   8   8  -6      652.87      671.59     41.58 o
   9   8  -6      114.60      138.96     24.96 o
  10   8  -6       19.86        1.17     26.08 o
  11   8  -6        9.16        2.34     26.87 o
  12   8  -6      857.24      990.27     59.18 o
  13   8  -6      119.63       97.72     31.01 o
  14   8  -6     1328.73     1380.21     63.53 o
  15   8  -6       28.51       75.03     30.57 o
   0   9  -6      637.70      553.25     41.27 o
   1   9  -6      799.82      854.71     38.86 o
   2   9  -6      449.03      424.15     33.15 o
   3   9  -6     1856.89     1856.98     65.56 o
   4   9  -6      472.57      431.27     33.70 o
   5   9  -6      818.89      853.89     44.62 o
   6   9  -6      100.07      144.04     26.63 o
   7   9  -6       34.01       51.06     24.26 o
   8   9  -6       34.08       53.59     23.75 o
   9   9  -6     1683.24     1588.37     55.21 o
  10   9  -6       82.00      108.46     29.53 o
  11   9  -6      909.34      946.79     52.21 o
  12   9  -6       18.12       18.20     27.86 o
  13   9  -6        1.28      -40.98     27.32 o
  14   9  -6       35.99       64.22     34.52 o
  15   9  -6     1026.81     1118.03     60.33 o
   0  10  -6     1655.62     1745.50     72.15 o
   1  10  -6      696.90      633.51     33.18 o
   2  10  -6      295.95      335.51     31.51 o
   3  10  -6      154.25      162.76     26.35 o
   4  10  -6      146.83      141.19     26.51 o
   5  10  -6       21.67       29.47     23.72 o
   6  10  -6     1420.32     1504.77     58.89 o
   7  10  -6      305.87      333.89     40.30 o
   8  10  -6     1620.92     1509.15     58.32 o
   9  10  -6       91.21      127.95     27.26 o
  10  10  -6       14.31      -13.31     21.85 o
  11  10  -6       51.63      106.32     29.97 o
  12  10  -6      502.15      634.26     45.81 o
  13  10  -6       36.95       24.25     29.37 o
  14  10  -6      669.97      719.39     50.21 o
   0  11  -6      141.79      249.71     54.58 o
   1  11  -6      946.16     1162.70     52.00 o
   2  11  -6      274.92      335.02     30.94 o
   3  11  -6      905.64      990.09     48.85 o
   4  11  -6       75.52      143.15     26.49 o
   5  11  -6      964.90     1054.40     50.92 o
   6  11  -6      230.36      283.61     30.74 o
   7  11  -6       46.57       27.40     24.11 o
   8  11  -6      103.95       79.35     26.43 o
   9  11  -6      697.98      760.32     44.30 o
  10  11  -6       38.74       39.29     26.14 o
  11  11  -6      668.75      732.71     73.91 o
  12  11  -6      423.48      489.79     42.85 o
  13  11  -6      319.22      232.26     36.00 o
  14  11  -6       40.85       54.11     30.75 o
   0  12  -6     3673.52     3332.55    117.22 o
   1  12  -6      354.78      365.10     32.17 o
   2  12  -6      548.73      580.51     38.24 o
   3  12  -6      286.35      311.60     31.47 o
   4  12  -6      433.61      506.94     37.07 o
   5  12  -6       21.76      114.59     26.85 o
   6  12  -6     1895.49     1947.81     68.67 o
   7  12  -6      263.14      246.72     33.07 o
   8  12  -6      538.31      565.46     39.60 o
   9  12  -6       87.10       91.82     27.96 o
  10  12  -6       81.64       81.32     27.37 o
  11  12  -6       87.21       41.99     29.74 o
  12  12  -6      706.87      832.99     51.89 o
  13  12  -6       28.40      119.61     32.36 o
   0  13  -6      188.33      189.13     43.05 o
   1  13  -6      397.25      561.31     34.94 o
   2  13  -6       42.63      111.71     26.08 o
   3  13  -6     1163.82     1156.75     52.65 o
   4  13  -6       18.41       28.27     24.61 o
   5  13  -6      288.16      291.43     32.27 o
   6  13  -6      143.94      116.52     28.10 o
   7  13  -6      108.71      130.55     27.99 o
   8  13  -6      263.55      281.90     32.73 o
   9  13  -6     1264.35     1197.41     55.99 o
  10  13  -6       68.29      152.86     37.36 o
  11  13  -6      565.81      688.71     52.98 o
  12  13  -6       36.70       77.24     33.14 o
   0  14  -6     1510.14     1484.83     88.53 o
   1  14  -6       76.88      140.66     24.71 o
   2  14  -6      241.56      370.22     33.75 o
   3  14  -6       38.39       67.47     25.86 o
   4  14  -6      394.04      394.87     34.73 o
   5  14  -6       35.68      152.00     28.37 o
   6  14  -6     1326.83     1365.29     57.19 o
   7  14  -6        7.07      140.75     29.35 o
   8  14  -6     1251.58     1303.30     58.57 o
   9  14  -6       84.47       82.97     28.46 o
  10  14  -6       29.90       66.63     33.71 o
  11  14  -6      475.52      400.01     45.00 o
  12  14  -6      390.20      427.79     41.80 o
   0  15  -6      163.98       92.29     49.77 o
   1  15  -6      446.02      468.55     38.35 o
   2  15  -6       30.56       87.95     26.49 o
   3  15  -6      750.73      872.75     46.79 o
   4  15  -6      128.64      168.97     29.11 o
   5  15  -6      489.11      523.79     39.44 o
   6  15  -6       16.74       59.37     27.51 o
   7  15  -6       92.89      161.13     30.09 o
   8  15  -6       37.31      139.52     29.49 o
   9  15  -6     1185.70     1267.87     58.06 o
  10  15  -6       27.86       94.72     34.70 o
  11  15  -6      797.45      911.71     71.47 o
   0  16  -6      514.74      588.08     69.80 o
   1  16  -6       55.89       67.65     32.53 o
   2  16  -6      117.43      147.59     34.70 o
   3  16  -6      160.26      174.45     30.09 o
   4  16  -6       15.36       31.62     26.46 o
   5  16  -6      253.14      275.48     33.58 o
   6  16  -6     1012.26     1178.30     56.68 o
   7  16  -6      186.64      395.86     36.55 o
   8  16  -6     1142.88     1232.79     57.50 o
   9  16  -6       74.95      100.86     29.44 o
  10  16  -6       32.59       75.03     34.81 o
   0  17  -6       38.22       37.80     40.36 o
   1  17  -6      513.90      408.14     38.28 o
   2  17  -6      115.70      145.86     35.60 o
   3  17  -6     1188.75     1223.77     57.63 o
   4  17  -6      189.55      247.26     32.57 o
   5  17  -6      794.67      794.17     56.99 o
   6  17  -6      180.93      249.98     33.14 o
   7  17  -6       68.16      107.97     29.63 o
   8  17  -6      216.47      287.86     34.51 o
   9  17  -6     1090.86     1007.54     67.65 o
   0  18  -6      965.00     1099.04    114.87 o
   1  18  -6       29.17      116.68     30.45 o
   2  18  -6      547.22      562.52     54.39 o
   3  18  -6       28.23       -7.13     31.01 o
   4  18  -6      207.52      274.05     33.89 o
   5  18  -6       58.47      124.91     29.74 o
   6  18  -6      914.97      825.63     48.70 o
   7  18  -6      323.46      517.74     40.41 o
   0  19  -6       60.07       60.15     41.65 o
   1  19  -6       86.35      115.73     30.81 o
   2  19  -6        2.25       16.22     28.17 o
   3  19  -6      265.89      273.01     40.41 o
   4  19  -6      102.00      159.13     31.03 o
   5  19  -6      714.66      740.82     46.36 o
   0  20  -6     1068.03     1033.27     78.80 o
   1  20  -6       44.01      155.85     32.87 o
   2   0  -5     2544.66     2551.74     69.10 o
   4   0  -5     2632.90     2557.04     85.48 o
   6   0  -5      681.10      662.55     39.77 o
   8   0  -5     2772.19     2965.89    117.27 o
  10   0  -5     3683.29     3403.35    130.84 o
  12   0  -5     3186.87     3165.57    125.40 o
  14   0  -5      504.00      519.40     68.23 o
  16   0  -5      686.91      634.68     58.66 o
  18   0  -5     2023.30     1915.51    103.99 o
   1   1  -5     1683.19     1577.69     34.81 o
   2   1  -5       29.04       35.37     11.39 o
   3   1  -5      948.45      895.40     27.82 o
   4   1  -5      246.84      223.24     16.42 o
   5   1  -5     5677.72     5744.36    109.46 o
   6   1  -5     1150.41     1100.29     35.09 o
   7   1  -5     9386.20     9370.65    206.00 o
   8   1  -5     3300.67     2983.03     86.88 o
   9   1  -5     2463.51     2550.78     76.83 o
  10   1  -5      619.23      600.57     35.15 o
  11   1  -5      473.08      511.95     34.06 o
  12   1  -5      130.69      189.76     26.53 o
  13   1  -5     3679.56     3582.05     99.54 o
  14   1  -5      230.90      193.54     27.56 o
  15   1  -5      579.19      653.46     40.64 o
  16   1  -5       76.46       93.12     27.62 o
  17   1  -5      121.91       96.75     34.34 o
  18   1  -5      106.86      103.89     30.45 o
  19   1  -5      508.05      488.16     53.68 o
   1   2  -5      417.12      461.06     19.70 o
   2   2  -5     2887.31     2824.32     58.48 o
   3   2  -5      758.26      729.71     25.88 o
   4   2  -5     3779.41     3700.91     71.73 o
   5   2  -5       51.64       48.46     12.09 o
   6   2  -5      713.10      833.49     29.00 o
   7   2  -5     1289.15     1178.94     37.66 o
   8   2  -5     2819.53     2721.66     70.17 o
   9   2  -5     1414.79     1307.55     50.28 o
  10   2  -5     6708.68     6795.83    170.49 o
  11   2  -5      192.89      230.28     26.92 o
  12   2  -5     3705.50     3576.62    100.20 o
  13   2  -5      216.64      211.22     27.69 o
  14   2  -5       11.99       54.78     24.39 o
  15   2  -5      281.62      268.71     31.10 o
  16   2  -5      694.43      741.53     43.48 o
  17   2  -5       17.01       15.93     26.56 o
  18   2  -5      685.75      666.92     53.57 o
  19   2  -5      367.70      351.45     44.92 o
   1   3  -5     2750.01     2571.96     55.87 o
   2   3  -5      387.58      423.99     23.27 o
   3   3  -5      185.63      231.50     16.11 o
   4   3  -5       75.86      101.55     13.64 o
   5   3  -5     1727.28     1687.62     38.77 o
   6   3  -5      572.42      557.48     23.42 o
   7   3  -5     1116.37     1032.30     34.91 o
   8   3  -5       31.57       39.48     14.81 o
   9   3  -5      123.50      139.99     17.78 o
  10   3  -5      730.12      736.66     35.61 o
  11   3  -5      702.63      646.51     37.39 o
  12   3  -5      385.50      443.16     32.48 o
  13   3  -5     1738.51     1726.42     61.09 o
  14   3  -5       17.17       30.67     23.95 o
  15   3  -5      494.43      515.54     37.89 o
  16   3  -5      382.12      379.90     35.00 o
  17   3  -5       13.56      -25.69     37.92 o
  18   3  -5       31.86       60.38     34.12 o
  19   3  -5     1582.67     1600.04     84.11 o
   1   4  -5      379.47      323.79     19.63 o
   2   4  -5     1680.56     1694.38     41.25 o
   3   4  -5      116.69      134.24     14.27 o
   4   4  -5     2152.25     2066.68     46.65 o
   5   4  -5      844.49      912.37     31.66 o
   6   4  -5      529.49      586.44     23.94 o
   7   4  -5     1993.04     1928.60     50.75 o
   8   4  -5     1310.37     1265.50     40.45 o
   9   4  -5      128.99      161.60     18.40 o
  10   4  -5     4526.60     4545.15    113.19 o
  11   4  -5      190.94      228.00     24.15 o
  12   4  -5      699.45      726.57     37.33 o
  13   4  -5      115.45      103.93     23.23 o
  14   4  -5      263.00      286.59     30.75 o
  15   4  -5       81.80       65.57     29.73 o
  16   4  -5     1595.33     1501.52     72.44 o
  17   4  -5      140.09       94.69     34.34 o
  18   4  -5      848.13      896.08     49.58 o
  19   4  -5       80.83       62.93     28.47 o
   1   5  -5     1600.16     1634.66     43.78 o
   2   5  -5      266.87      249.90     16.56 o
   3   5  -5       95.40       82.04     13.20 o
   4   5  -5       53.48       78.24     13.05 o
   5   5  -5     1892.96     1870.57     49.07 o
   6   5  -5      204.35      248.68     20.16 o
   7   5  -5     4924.20     4888.50    103.06 o
   8   5  -5       77.63      118.87     16.94 o
   9   5  -5     2537.06     2541.65     63.11 o
  10   5  -5     1190.32     1218.96     39.73 o
  11   5  -5      332.10      366.11     27.11 o
  12   5  -5      170.23      201.03     24.29 o
  13   5  -5      733.84      783.44     38.99 o
  14   5  -5      157.37      151.71     24.74 o
  15   5  -5      872.12      965.79     52.68 o
  16   5  -5      358.79      439.76     50.05 o
  17   5  -5      121.92      122.63     25.21 o
  18   5  -5      203.84      133.84     27.38 o
  19   5  -5      420.78      460.37     36.49 o
   1   6  -5       69.05       65.01     12.38 o
   2   6  -5     1585.67     1477.75     38.97 o
   3   6  -5      406.00      341.78     18.03 o
   4   6  -5     2882.64     2791.99     65.60 o
   5   6  -5      246.49      257.18     17.78 o
   6   6  -5     1238.95     1234.90     39.96 o
   7   6  -5     1033.92      988.26     37.02 o
   8   6  -5      213.50      208.24     29.78 o
   9   6  -5      368.65      319.48     25.71 o
  10   6  -5      673.09      702.91     36.14 o
  11   6  -5      126.19      143.77     26.88 o
  12   6  -5      293.93      347.82     33.70 o
  13   6  -5       96.78      103.32     27.08 o
  14   6  -5      129.10      170.81     29.76 o
  15   6  -5        3.85       -6.78     25.27 o
  16   6  -5     1606.22     1571.49     54.80 o
  17   6  -5      114.82       91.67     25.68 o
  18   6  -5      726.88      817.64     43.95 o
   1   7  -5     2140.09     2084.37     57.83 o
   2   7  -5      322.03      331.75     22.93 o
   3   7  -5     1393.24     1323.31     38.83 o
   4   7  -5       11.51       45.59     16.41 o
   5   7  -5     2252.08     2175.35     72.97 o
   6   7  -5      520.85      522.94     32.01 o
   7   7  -5      754.46      801.76     40.90 o
   8   7  -5      290.34      307.87     27.23 o
   9   7  -5      964.53     1037.00     50.43 o
  10   7  -5      149.64      145.72     22.05 o
  11   7  -5     2313.35     2155.18     75.64 o
  12   7  -5      164.34      169.63     28.68 o
  13   7  -5     1460.81     1477.12     61.70 o
  14   7  -5      125.58       96.66     27.81 o
  15   7  -5      825.10      888.47     42.65 o
  16   7  -5        8.84       61.47     23.42 o
  17   7  -5       64.06       85.67     25.56 o
  18   7  -5       40.25       42.65     24.94 o
   1   8  -5       56.55       54.32     16.99 o
   2   8  -5     1483.01     1307.72     44.70 o
   3   8  -5      155.77      175.88     21.78 o
   4   8  -5     2849.47     2822.21     72.99 o
   5   8  -5        0.73       49.30     20.29 o
   6   8  -5      526.44      622.57     35.18 o
   7   8  -5      244.62      240.65     25.82 o
   8   8  -5      527.98      574.16     33.74 o
   9   8  -5      195.92      230.19     25.93 o
  10   8  -5     1907.48     1773.43     67.03 o
  11   8  -5      139.73      175.79     28.63 o
  12   8  -5      510.15      492.54     38.90 o
  13   8  -5       73.84       40.22     26.36 o
  14   8  -5      311.68      330.77     35.47 o
  15   8  -5       21.98       46.07     35.67 o
  16   8  -5     1614.33     1549.29     65.16 o
  17   8  -5       89.03      109.24     31.28 o
  18   8  -5      288.37      388.79     39.85 o
   1   9  -5     1268.04     1293.47     45.18 o
   2   9  -5      155.64      193.70     20.08 o
   3   9  -5      275.61      257.43     21.82 o
   4   9  -5      135.32      128.15     22.18 o
   5   9  -5      412.53      424.87     30.84 o
   6   9  -5      934.88      840.15     41.59 o
   7   9  -5     1838.41     1808.05     59.93 o
   8   9  -5      232.79      308.31     41.57 o
   9   9  -5      943.07      916.06     44.06 o
  10   9  -5       12.34       25.65     27.07 o
  11   9  -5      466.71      460.47     37.00 o
  12   9  -5        4.60       18.28     25.22 o
  13   9  -5     1151.28     1150.06     55.28 o
  14   9  -5       78.65      176.39     31.10 o
  15   9  -5      731.22      775.32     48.55 o
  16   9  -5       38.00       48.17     28.29 o
  17   9  -5        2.10      -28.64     27.00 o
  18   9  -5      176.97      163.23     33.60 o
   1  10  -5      227.11      217.20     21.08 o
   2  10  -5     2439.41     2206.41     62.85 o
   3  10  -5      173.14      153.44     21.29 o
   4  10  -5      478.09      534.93     33.15 o
   5  10  -5      150.23      188.35     24.60 o
   6  10  -5       32.20       23.52     20.58 o
   7  10  -5      252.02      369.17     30.12 o
   8  10  -5     1540.44     1404.39     55.34 o
   9  10  -5      323.01      367.17     30.34 o
  10  10  -5     1244.46     1128.40     61.06 o
  11  10  -5       73.62       74.17     26.68 o
  12  10  -5      552.21      611.19     42.42 o
  13  10  -5      832.04      681.85     44.08 o
  14  10  -5      122.78      102.44     29.48 o
  15  10  -5       45.95       82.00     29.42 o
  16  10  -5     1077.88     1063.90     56.90 o
  17  10  -5       28.69       46.42     29.42 o
   1  11  -5     1901.26     1964.02     59.33 o
   2  11  -5      244.91      238.17     22.10 o
   3  11  -5       84.35       55.15     21.33 o
   4  11  -5       19.37       42.95     27.85 o
   5  11  -5      965.48      935.69     44.09 o
   6  11  -5       36.78      116.30     23.63 o
   7  11  -5     3108.26     3151.17     89.86 o
   8  11  -5      254.18      269.51     28.02 o
   9  11  -5       99.08      107.48     24.77 o
  10  11  -5      369.56      300.86     37.42 o
  11  11  -5     1284.52     1362.70     64.50 o
  12  11  -5      150.16      285.39     33.48 o
  13  11  -5     1598.72     1546.70     62.75 o
  14  11  -5      187.50      268.46     33.50 o
  15  11  -5      832.29      867.46     51.03 o
  16  11  -5       69.97      109.19     30.90 o
  17  11  -5      113.83      139.66     43.55 o
   1  12  -5       74.94      143.18     20.04 o
   2  12  -5     1835.25     1739.71     53.76 o
   3  12  -5      144.76      328.32     28.05 o
   4  12  -5     3168.52     3025.04     87.54 o
   5  12  -5      409.25      354.17     29.93 o
   6  12  -5      141.97      121.86     24.43 o
   7  12  -5      208.64      215.70     26.92 o
   8  12  -5     1093.50     1069.81     49.23 o
   9  12  -5       48.58      236.62     44.91 o
  10  12  -5     2903.95     2617.78     94.41 o
  11  12  -5      212.56      339.89     69.05 o
  12  12  -5     1127.94     1221.00     63.00 o
  13  12  -5      105.86       76.46     28.46 o
  14  12  -5       64.34      112.21     33.25 o
  15  12  -5       76.04      116.21     30.42 o
  16  12  -5     1113.51     1185.79     60.14 o
   1  13  -5      944.03      996.99     41.44 o
   2  13  -5       57.57       89.57     22.94 o
   3  13  -5       46.27       97.91     23.38 o
   4  13  -5       44.44      202.06     25.99 o
   5  13  -5     1659.66     1643.11     58.20 o
   6  13  -5      204.75      368.39     30.63 o
   7  13  -5     3187.89     3031.48     89.09 o
   8  13  -5      224.58      251.03     28.78 o
   9  13  -5       61.94       87.59     25.34 o
  10  13  -5      196.40      178.42     33.48 o
  11  13  -5       95.71       97.69     31.03 o
  12  13  -5       85.90       77.76     31.38 o
  13  13  -5     1651.71     1523.00     63.79 o
  14  13  -5        1.21      142.91     30.57 o
  15  13  -5     1509.42     1385.36     62.17 o
  16  13  -5       12.59       60.82     29.80 o
   1  14  -5       72.99       53.10     19.16 o
   2  14  -5     1264.55     1224.66     50.67 o
   3  14  -5       15.30      151.37     28.46 o
   4  14  -5      855.22      930.44     45.11 o
   5  14  -5      389.23      457.19     35.57 o
   6  14  -5      176.97      225.85     38.49 o
   7  14  -5      174.47      234.69     28.40 o
   8  14  -5     1467.63     1430.25     57.57 o
   9  14  -5      532.50      668.57     39.97 o
  10  14  -5     1104.03     1114.13     60.31 o
  11  14  -5      350.02      403.53     69.00 o
  12  14  -5     1494.04     1428.42     69.67 o
  13  14  -5       40.02       77.86     33.00 o
  14  14  -5      100.70       94.65     30.57 o
  15  14  -5       29.59       80.44     37.68 o
   1  15  -5      669.86      665.30     38.56 o
   2  15  -5       57.19       38.87     36.68 o
   3  15  -5       31.45       45.39     23.82 o
   4  15  -5      423.89      478.75     52.05 o
   5  15  -5     3176.34     2852.18     88.01 o
   6  15  -5      384.84      606.30     37.22 o
   7  15  -5     3276.76     3325.53     96.36 o
   8  15  -5      606.91      978.58    102.73 o
   9  15  -5      970.42      943.11     56.35 o
  10  15  -5      451.79      413.31     42.20 o
  11  15  -5      465.68      518.43     45.73 o
  12  15  -5      244.01      281.90     39.13 o
  13  15  -5      798.81      992.35     61.04 o
  14  15  -5       21.15      107.20     30.74 o
  15  15  -5      344.94      365.80     38.93 o
   1  16  -5       34.21       35.36     23.02 o
   2  16  -5     1761.69     1672.59     60.92 o
   3  16  -5       99.89      316.39     35.77 o
   4  16  -5      950.43      993.75     47.13 o
   5  16  -5      342.77      303.05     30.32 o
   6  16  -5      527.54      608.61     39.39 o
   7  16  -5      145.06      169.43     28.58 o
   8  16  -5      886.61      967.29     49.27 o
   9  16  -5      162.66      328.46     87.90 o
  10  16  -5     2319.48     2246.69     86.34 o
  11  16  -5      424.56      434.03     43.51 o
  12  16  -5      558.28      764.72     53.69 o
  13  16  -5       16.65       34.55     30.60 o
  14  16  -5       52.21       73.39     33.33 o
   1  17  -5      970.53      969.63     47.46 o
   2  17  -5      170.77      169.36     27.33 o
   3  17  -5       44.42       24.19     24.40 o
   4  17  -5      101.29       44.47     24.79 o
   5  17  -5      171.24      174.34     28.32 o
   6  17  -5      162.06      226.38     29.81 o
   7  17  -5     2148.26     2075.20     73.75 o
   8  17  -5      472.70      558.44     40.66 o
   9  17  -5      310.42      328.69     68.47 o
  10  17  -5      479.47      528.24     46.60 o
  11  17  -5      108.92      171.40     35.48 o
  12  17  -5       89.92      126.70     34.73 o
  13  17  -5      941.96     1002.36     61.70 o
   1  18  -5      111.05       51.71     22.70 o
   2  18  -5      458.52      494.18     36.50 o
   3  18  -5       50.76      101.06     26.42 o
   4  18  -5     1033.18     1003.73     49.71 o
   5  18  -5      489.09      450.65     36.30 o
   6  18  -5       93.22      100.24     27.46 o
   7  18  -5      208.45      198.71     37.94 o
   8  18  -5     1047.29     1050.66     61.64 o
   9  18  -5      323.19      444.58     43.82 o
  10  18  -5     1546.93     1602.29     74.24 o
  11  18  -5        7.82      117.69     34.20 o
  12  18  -5      444.85      466.48     47.14 o
   1  19  -5      355.50      364.04     34.92 o
   2  19  -5      359.78      258.58     31.69 o
   3  19  -5       66.23       86.77     27.09 o
   4  19  -5      151.21      162.12     29.13 o
   5  19  -5     1330.12     1162.28     55.15 o
   6  19  -5      120.33      267.55     33.79 o
   7  19  -5     1730.66     1676.95     67.47 o
   8  19  -5       11.61      111.34     37.75 o
   9  19  -5      646.65      657.62     51.23 o
  10  19  -5       86.49       79.39     35.09 o
  11  19  -5      102.51       87.40     33.29 o
   1  20  -5      103.45      112.72     29.08 o
   2  20  -5      319.28      366.84     35.40 o
   3  20  -5       23.86      116.66     32.09 o
   4  20  -5      848.71      815.37     53.82 o
   5  20  -5       24.76       93.13     28.35 o
   6  20  -5       30.03       67.72     28.33 o
   7  20  -5       49.50       32.84     32.01 o
   8  20  -5      408.28      470.59     46.82 o
   9  20  -5      123.64      150.46     36.25 o
  10  20  -5      465.62      409.04     63.51 o
   1  21  -5      651.28      665.62     52.41 o
   2  21  -5      106.41      128.54     29.10 o
   3  21  -5       22.81       14.05     30.59 o
   4  21  -5       31.33       -0.94     30.12 o
   5  21  -5      513.28      465.37     44.41 o
   6  21  -5       67.12      109.05     33.08 o
   7  21  -5      552.45      395.96     54.19 o
   8  21  -5       43.92       14.58     37.06 o
   1  22  -5      139.43      131.17     30.31 o
   2  22  -5      282.86      230.73     33.13 o
   3  22  -5      103.00       91.01     29.39 o
   4  22  -5       44.76       70.37     35.50 o
   5  22  -5        1.22      -10.20     30.23 o
   6  22  -5       47.15       80.18     38.92 o
   1  23  -5      787.72      814.01     50.06 o
   2  23  -5       17.81       76.82     29.36 o
   3  23  -5       33.32      -14.00     26.92 o
   2   0  -4    11505.08    12557.60    308.64 o
   4   0  -4     3504.86     3492.24    106.08 o
   6   0  -4     2518.86     2375.56     77.28 o
   8   0  -4     2088.07     1956.06     66.45 o
  10   0  -4      108.20      182.71     31.09 o
  12   0  -4       80.63       91.48     30.68 o
  14   0  -4     2635.11     2563.03    174.97 o
  16   0  -4      620.12      579.65     53.92 o
  18   0  -4      874.31      954.63     97.97 o
  20   0  -4     1465.83     1457.34    124.58 o
   0   1  -4     5172.16     4998.12    146.50 o
   1   1  -4     7283.73     7521.74    130.59 o
   2   1  -4     1808.19     1812.25     43.49 o
   3   1  -4     2946.16     2845.86     60.62 o
   4   1  -4      231.85      264.57     15.73 o
   5   1  -4      901.54      906.84     28.82 o
   6   1  -4      185.55      173.98     13.88 o
   7   1  -4      378.31      346.24     17.15 o
   8   1  -4       58.74       98.68     11.62 o
   9   1  -4     1193.58     1095.64     46.68 o
  10   1  -4      262.46      225.21     23.71 o
  11   1  -4     1680.10     1568.11     53.87 o
  12   1  -4      118.41       70.82     20.80 o
  13   1  -4      931.17     1013.43     43.91 o
  14   1  -4       92.10      122.50     24.31 o
  15   1  -4     1876.69     1800.53     61.35 o
  16   1  -4      151.08      128.50     26.26 o
  17   1  -4      783.26      852.78     47.10 o
  18   1  -4       57.85       77.67     31.72 o
  19   1  -4      278.11      343.77     41.40 o
  20   1  -4      129.42      157.10     33.76 o
  21   1  -4      378.64      370.56     36.07 o
   0   2  -4     9773.58     9543.82    251.42 o
   1   2  -4      586.53      590.64     22.56 o
   2   2  -4     3825.77     3563.18     71.61 o
   3   2  -4      725.87      744.30     24.44 o
   4   2  -4      725.50      699.21     24.72 o
   5   2  -4      229.51      196.57     14.24 o
   6   2  -4     1846.53     1697.33     40.19 o
   7   2  -4      142.48      126.02     12.43 o
   8   2  -4     1752.57     1618.55     40.43 o
   9   2  -4      115.82      127.79     15.53 o
  10   2  -4      944.53      952.93     40.11 o
  11   2  -4       87.39      100.45     20.83 o
  12   2  -4     3307.95     3309.54     94.36 o
  13   2  -4     1058.49     1046.72     45.15 o
  14   2  -4     1306.04     1263.69     49.40 o
  15   2  -4      105.52      123.51     24.97 o
  16   2  -4       79.45      141.50     26.37 o
  17   2  -4      944.00     1000.82     99.41 o
  18   2  -4      394.37      515.31     45.97 o
  19   2  -4      242.26      293.72     32.24 o
  20   2  -4      557.47      746.98     52.17 o
  21   2  -4       32.37       28.60     46.67 o
   0   3  -4     1765.99     1884.83     82.00 o
   1   3  -4     2915.55     2801.29     63.05 o
   2   3  -4     1110.54     1041.78     28.65 o
   3   3  -4     3424.48     3244.02     66.89 o
   4   3  -4     1332.85     1246.89     32.00 o
   5   3  -4     1574.87     1522.64     37.45 o
   6   3  -4      111.45      127.54     11.38 o
   7   3  -4      220.65      243.06     13.69 o
   8   3  -4     1127.96     1135.26     38.17 o
   9   3  -4     3067.08     3086.82     71.73 o
  10   3  -4      600.48      640.81     33.57 o
  11   3  -4     1427.96     1372.84     50.80 o
  12   3  -4      626.90      668.67     35.76 o
  13   3  -4       13.17       17.16     20.31 o
  14   3  -4       43.16       32.45     21.88 o
  15   3  -4      822.15      927.84     45.05 o
  16   3  -4      345.38      278.99     36.72 o
  17   3  -4     2840.00     2755.68    135.01 o
  18   3  -4      250.57      237.96     31.83 o
  19   3  -4       80.68       87.90     26.48 o
  20   3  -4       95.06      105.10     28.77 o
  21   3  -4      290.78      268.29     38.86 o
   0   4  -4     4657.53     4496.23    166.94 o
   1   4  -4      510.44      584.16     24.99 o
   2   4  -4      890.72      956.88     26.10 o
   3   4  -4      498.08      457.01     18.11 o
   4   4  -4     1470.75     1561.53     37.80 o
   5   4  -4        9.49       45.77     10.18 o
   6   4  -4     6705.15     6312.24    120.76 o
   7   4  -4      140.62      201.53     14.40 o
   8   4  -4     2285.54     2188.25     54.94 o
   9   4  -4      198.44      309.51     20.24 o
  10   4  -4     1619.35     1703.65     56.90 o
  11   4  -4      424.47      388.97     28.17 o
  12   4  -4     1247.38     1212.34     50.16 o
  13   4  -4      117.42       55.47     24.49 o
  14   4  -4     1576.97     1576.76     56.81 o
  15   4  -4      445.38      369.03     38.85 o
  16   4  -4      822.31      852.69     53.13 o
  17   4  -4      245.02      261.33     29.84 o
  18   4  -4      503.96      579.34     38.86 o
  19   4  -4       28.17       74.22     27.11 o
  20   4  -4     2157.63     2293.38     75.45 o
  21   4  -4       81.88      107.61     34.76 o
   0   5  -4      265.91      367.59     24.59 o
   1   5  -4      775.43      708.98     28.44 o
   2   5  -4     1615.05     1598.41     40.86 o
   3   5  -4     7282.80     6968.33    125.26 o
   4   5  -4      882.26      869.60     25.58 o
   5   5  -4     5035.97     4901.01     89.46 o
   6   5  -4       40.29       88.58     13.16 o
   7   5  -4      914.58      928.64     30.01 o
   8   5  -4      260.65      272.16     18.16 o
   9   5  -4     6073.25     6022.06    123.47 o
  10   5  -4     1441.83     1375.04     44.66 o
  11   5  -4     5271.85     5197.38    120.65 o
  12   5  -4      468.14      450.35     31.36 o
  13   5  -4        0.75       34.08     20.83 o
  14   5  -4       53.37      108.84     29.22 o
  15   5  -4      677.56      825.90     51.28 o
  16   5  -4       12.31       24.07     22.56 o
  17   5  -4     2689.65     2627.71     82.23 o
  18   5  -4       81.15      134.48     29.55 o
  19   5  -4      265.24      331.08     34.40 o
  20   5  -4      321.81      444.16     38.06 o
  21   5  -4      122.62      137.90     31.03 o
   0   6  -4    10051.03     9715.59    267.46 o
   1   6  -4      825.97      887.99     31.43 o
   2   6  -4     4646.18     4567.77     91.93 o
   3   6  -4     1186.94     1151.73     32.78 o
   4   6  -4      724.81      771.99     24.54 o
   5   6  -4       66.95      129.92     12.83 o
   6   6  -4     6328.11     6133.80    124.19 o
   7   6  -4      493.66      577.80     25.71 o
   8   6  -4     1880.87     1726.51     47.84 o
   9   6  -4      405.91      427.56     22.02 o
  10   6  -4     1351.82     1470.49     46.81 o
  11   6  -4      808.03      840.49     43.97 o
  12   6  -4     2272.69     2205.69     71.92 o
  13   6  -4      183.40      195.19     26.85 o
  14   6  -4     3451.06     3465.26    102.81 o
  15   6  -4     1011.33      898.46     39.53 o
  16   6  -4       49.04       94.55     22.38 o
  17   6  -4       57.20       75.84     22.59 o
  18   6  -4      906.55      831.72     41.18 o
  19   6  -4       23.66       86.62     24.33 o
  20   6  -4      823.02      936.35     46.02 o
   0   7  -4        7.24       -1.22     15.80 o
   1   7  -4     1677.16     1671.47     45.63 o
   2   7  -4      141.80      245.69     14.87 o
   3   7  -4     5851.82     5305.01    109.87 o
   4   7  -4      292.13      427.14     16.84 o
   5   7  -4     3649.12     3475.49     67.08 o
   6   7  -4       39.86       68.12     12.19 o
   7   7  -4     1519.26     1417.17     43.66 o
   8   7  -4      124.43      215.39     18.02 o
   9   7  -4     2159.38     2077.19     56.98 o
  10   7  -4        5.67       75.69     17.62 o
  11   7  -4     6154.42     5934.52    165.65 o
  12   7  -4       27.56       82.30     23.21 o
  13   7  -4     1495.41     1607.03     51.83 o
  14   7  -4      346.72      395.66     28.20 o
  15   7  -4     1100.37     1121.37     44.22 o
  16   7  -4       81.40      114.93     22.89 o
  17   7  -4     1580.84     1714.81     56.11 o
  18   7  -4       28.21       56.70     22.89 o
  19   7  -4     1353.82     1287.24     50.75 o
  20   7  -4       15.61       77.41     24.74 o
   0   8  -4     6570.33     6247.31    171.54 o
   1   8  -4      653.35      818.03     29.54 o
   2   8  -4     6114.72     6169.61    122.37 o
   3   8  -4      461.37      536.33     21.25 o
   4   8  -4      101.20      132.79     13.04 o
   5   8  -4      177.54      197.37     14.02 o
   6   8  -4     3246.25     3314.34     77.28 o
   7   8  -4      315.24      537.81     35.93 o
   8   8  -4     5150.86     4988.67    114.52 o
   9   8  -4      516.59      605.48     32.81 o
  10   8  -4       45.03       48.19     23.67 o
  11   8  -4      328.08      337.23     24.58 o
  12   8  -4     5747.05     5582.39    131.78 o
  13   8  -4      180.69      335.71     25.74 o
  14   8  -4     5237.25     5134.49    120.09 o
  15   8  -4      201.76      253.10     25.95 o
  16   8  -4      932.53     1014.05     43.62 o
  17   8  -4      167.81      143.36     24.61 o
  18   8  -4      103.94      113.44     24.71 o
  19   8  -4       64.94       58.05     23.69 o
  20   8  -4     1029.48     1139.89     49.22 o
   0   9  -4     1684.44     1589.73     73.21 o
   1   9  -4     2913.03     2939.88     83.25 o
   2   9  -4      501.20      618.95     30.09 o
   3   9  -4     4017.47     3913.81     90.61 o
   4   9  -4      967.34      965.56     47.29 o
   5   9  -4     4792.38     4444.05     99.40 o
   6   9  -4        0.34       88.42     27.92 o
   7   9  -4     1010.68     1110.31     45.26 o
   8   9  -4      124.80      117.87     20.61 o
   9   9  -4     2413.42     2377.81     70.31 o
  10   9  -4      309.14      360.63     26.13 o
  11   9  -4       31.06       52.35     19.27 o
  12   9  -4      442.25      474.91     28.64 o
  13   9  -4      362.44      411.56     28.66 o
  14   9  -4      751.15      573.56     37.85 o
  15   9  -4     1927.36     1869.54     52.72 o
  16   9  -4       88.34      187.97     24.38 o
  17   9  -4     2354.64     2337.65     69.34 o
  18   9  -4       95.15      151.78     25.74 o
  19   9  -4      522.80      591.62     37.32 o
  20   9  -4       30.03       88.10     25.73 o
   0  10  -4     3970.82     3823.16    142.74 o
   1  10  -4       35.22      156.10     21.64 o
   2  10  -4     2317.32     2194.91     56.40 o
   3  10  -4      432.89      450.49     23.54 o
   4  10  -4      602.24      636.65     28.63 o
   5  10  -4       63.31      247.10     27.71 o
   6  10  -4     4813.11     4778.58    126.78 o
   7  10  -4      329.17      422.37     28.43 o
   8  10  -4     1620.97     1551.09     48.67 o
   9  10  -4      490.10      404.11     26.78 o
  10  10  -4      407.86      417.18     28.36 o
  11  10  -4      180.57      235.72     24.22 o
  12  10  -4     1302.49     1225.44     45.40 o
  13  10  -4       27.53       42.82     19.62 o
  14  10  -4     1167.99     1177.25     45.23 o
  15  10  -4      102.38      132.09     20.29 o
  16  10  -4      215.92      236.10     26.10 o
  17  10  -4       60.61       51.30     22.41 o
  18  10  -4      361.96      342.38     31.14 o
  19  10  -4       36.04       48.58     31.39 o
   0  11  -4     1104.36     1003.50     57.81 o
   1  11  -4     1254.33     1372.92     44.51 o
   2  11  -4      703.54      774.05     32.03 o
   3  11  -4     5615.41     5332.16    120.73 o
   4  11  -4       40.20      335.80     55.48 o
   5  11  -4     3617.46     3663.18     99.00 o
   6  11  -4        4.92      120.22     21.00 o
   7  11  -4      429.97      456.15     29.92 o
   8  11  -4      138.92      121.15     21.97 o
   9  11  -4     1614.84     1671.64     66.44 o
  10  11  -4      245.37      242.14     36.62 o
  11  11  -4     1768.81     1654.53     69.60 o
  12  11  -4      126.08      102.71     27.80 o
  13  11  -4      162.98      174.39     27.92 o
  14  11  -4       89.91      117.95     27.01 o
  15  11  -4      626.06      709.94     37.60 o
  16  11  -4       66.05      114.74     28.62 o
  17  11  -4     2807.23     2742.56     88.71 o
  18  11  -4      141.58      222.73     33.25 o
  19  11  -4      484.54      517.97     42.82 o
   0  12  -4     4532.04     3934.06    156.70 o
   1  12  -4      553.97      659.43     49.73 o
   2  12  -4     3273.33     3184.83     77.97 o
   3  12  -4      231.22      416.11     63.52 o
   4  12  -4     2554.03     2470.55     65.92 o
   5  12  -4      150.23      185.29     26.02 o
   6  12  -4      244.09      257.08     28.37 o
   7  12  -4       10.06       44.39     20.21 o
   8  12  -4      757.77      766.96     41.20 o
   9  12  -4      223.88      198.90     29.28 o
  10  12  -4      547.79      543.90     41.14 o
  11  12  -4       83.69       45.08     29.37 o
  12  12  -4      347.38      344.29     36.50 o
  13  12  -4      321.65      300.82     32.20 o
  14  12  -4     1762.38     1633.25     65.04 o
  15  12  -4      383.70      408.82     30.65 o
  16  12  -4      121.71      127.72     23.97 o
  17  12  -4        0.51       43.97     27.35 o
  18  12  -4      606.50      531.22     42.84 o
  19  12  -4        0.85       31.78     27.88 o
   0  13  -4       30.74       70.89     25.94 o
   1  13  -4      648.97      652.42     30.17 o
   2  13  -4      238.31      287.90     21.42 o
   3  13  -4     2830.07     2545.56     68.80 o
   4  13  -4      385.43      461.12     29.82 o
   5  13  -4      100.43      112.90     21.00 o
   6  13  -4      433.16      390.50     28.96 o
   7  13  -4      794.14      729.15     37.91 o
   8  13  -4      103.20      103.40     22.33 o
   9  13  -4      327.90      419.78     36.59 o
  10  13  -4       51.85       48.48     25.92 o
  11  13  -4      289.68      239.82     33.31 o
  12  13  -4      115.48      106.88     31.83 o
  13  13  -4       59.70       93.03     29.42 o
  14  13  -4       65.05       58.17     30.01 o
  15  13  -4      689.31      728.47     39.05 o
  16  13  -4       16.96       65.97     23.00 o
  17  13  -4      902.14      953.57     54.30 o
  18  13  -4      131.38      123.89     31.09 o
   0  14  -4     1626.08     1424.95     74.54 o
   1  14  -4       98.79      251.19     28.44 o
   2  14  -4     2042.55     2056.44     56.97 o
   3  14  -4       69.80       68.30     17.56 o
   4  14  -4     1351.51     1266.78     49.06 o
   5  14  -4      282.45      449.85     34.08 o
   6  14  -4     2614.34     2779.94     80.42 o
   7  14  -4       39.84      224.49     25.21 o
   8  14  -4     1155.46     1249.78     51.68 o
   9  14  -4       36.52       79.48     27.03 o
  10  14  -4        9.56       33.26     26.59 o
  11  14  -4      110.70      121.32     29.82 o
  12  14  -4      573.71      694.55     51.27 o
  13  14  -4       58.23       60.94     29.02 o
  14  14  -4      446.51      402.16     31.37 o
  15  14  -4       16.45       18.16     21.95 o
  16  14  -4      124.07      141.13     25.22 o
  17  14  -4      129.25      129.10     25.92 o
  18  14  -4      469.11      524.76     44.09 o
   0  15  -4      671.27      562.70     44.54 o
   1  15  -4      701.31      814.98     35.86 o
   2  15  -4      409.44      438.64     25.96 o
   3  15  -4      439.67      460.45     38.31 o
   4  15  -4      111.10       80.61     21.53 o
   5  15  -4     1340.49     1215.32     48.90 o
   6  15  -4      272.70      353.41     29.22 o
   7  15  -4      563.72      588.34     35.80 o
   8  15  -4      576.62      496.88     39.79 o
   9  15  -4     1618.66     1557.42     68.24 o
  10  15  -4       95.04      106.61     29.93 o
  11  15  -4      218.78      328.46     37.00 o
  12  15  -4      283.41      178.02     33.09 o
  13  15  -4      230.48      182.23     33.51 o
  14  15  -4        0.82      -12.45     22.88 o
  15  15  -4      552.84      609.09     37.38 o
  16  15  -4       25.59       43.60     23.29 o
  17  15  -4      485.30      509.92     36.00 o
   0  16  -4      368.79      426.01     40.06 o
   1  16  -4      103.08       95.97     26.20 o
   2  16  -4      248.81      264.10     27.19 o
   3  16  -4      245.90      339.18     28.66 o
   4  16  -4     1269.10     1257.19     50.94 o
   5  16  -4      191.77      294.84     42.02 o
   6  16  -4      714.12      834.12     42.66 o
   7  16  -4      188.07      244.45     28.03 o
   8  16  -4      322.90      462.30     39.25 o
   9  16  -4       87.04       72.88     40.20 o
  10  16  -4      373.20      432.61     40.20 o
  11  16  -4       60.50       81.03     28.66 o
  12  16  -4      804.73      902.77     55.12 o
  13  16  -4      201.98      188.91     34.59 o
  14  16  -4      674.90      786.94     43.38 o
  15  16  -4       12.67       51.36     23.52 o
  16  16  -4       91.60      102.93     25.39 o
   0  17  -4      178.51      124.27     34.39 o
   1  17  -4      484.01      530.22     34.50 o
   2  17  -4      192.76      300.62     40.03 o
   3  17  -4     1898.86     1903.26     62.65 o
   4  17  -4      269.18      309.84     36.67 o
   5  17  -4     1124.66      992.96     48.21 o
   6  17  -4      623.00      641.39     47.62 o
   7  17  -4       61.03      118.68     25.43 o
   8  17  -4      135.84      263.33     56.75 o
   9  17  -4      855.53      953.31     56.52 o
  10  17  -4      631.59      594.84     44.87 o
  11  17  -4     1484.61     1443.91     83.15 o
  12  17  -4      406.63      345.35     38.90 o
  13  17  -4       35.05      -15.63     28.17 o
  14  17  -4        1.09       38.22     25.08 o
  15  17  -4      243.98      327.42     34.12 o
  16  17  -4       87.29      138.34     28.04 o
   0  18  -4     3215.39     2752.38    115.08 o
   1  18  -4       14.74      111.87     27.45 o
   2  18  -4       48.26        8.09     24.88 o
   3  18  -4       13.36       50.54     25.28 o
   4  18  -4      435.37      449.67     33.61 o
   5  18  -4       42.49      262.18     39.67 o
   6  18  -4     3287.33     3263.77     95.51 o
   7  18  -4      384.26      605.15     53.72 o
   8  18  -4     1960.94     1878.44     77.63 o
   9  18  -4      224.30      255.60     66.00 o
  10  18  -4      129.17      134.41     32.03 o
  11  18  -4       42.99       36.65     29.20 o
  12  18  -4      778.23      888.01     55.55 o
  13  18  -4       36.26      117.67     33.52 o
  14  18  -4      678.66      786.51     45.53 o
  15  18  -4       50.34       62.10     27.66 o
   0  19  -4      104.71       72.31     59.78 o
   1  19  -4      626.37      654.37     45.60 o
   2  19  -4      195.20      214.93     31.70 o
   3  19  -4     1563.17     1455.18     66.58 o
   4  19  -4      328.48      389.71     37.29 o
   5  19  -4      132.40      138.64     30.52 o
   6  19  -4      202.69      152.94     33.10 o
   7  19  -4      554.66      513.96     43.91 o
   8  19  -4      103.88      207.71     34.00 o
   9  19  -4      781.51      837.52     54.05 o
  10  19  -4       65.40      284.21     67.92 o
  11  19  -4     2608.58     2545.70     95.54 o
  12  19  -4       13.63      112.53     33.87 o
  13  19  -4       53.99       56.71     26.24 o
  14  19  -4       12.40       25.39     26.26 o
   0  20  -4     1123.03     1142.02     70.93 o
   1  20  -4       26.09      145.44     37.05 o
   2  20  -4      502.08      569.55     43.05 o
   3  20  -4      256.38      186.35     31.88 o
   4  20  -4      179.60      191.38     32.67 o
   5  20  -4       64.47      184.19     31.08 o
   6  20  -4     1271.36     1291.81     76.80 o
   7  20  -4       51.96      134.28     38.00 o
   8  20  -4      400.50      572.09     54.45 o
   9  20  -4      509.50      447.87     52.44 o
  10  20  -4      259.58      312.76     46.91 o
  11  20  -4      100.61       87.01     38.07 o
  12  20  -4      368.17      418.99     52.09 o
  13  20  -4       42.76       97.31     31.47 o
   0  21  -4      110.15      111.46     42.57 o
   1  21  -4      726.24      701.75     42.03 o
   2  21  -4      110.00      270.62     31.23 o
   3  21  -4      785.44      826.27     51.95 o
   4  21  -4       18.14      147.87     30.96 o
   5  21  -4      878.11      790.83     51.28 o
   6  21  -4       88.46      116.83     38.06 o
   7  21  -4      107.52      119.79     39.16 o
   8  21  -4       66.15      197.16     41.69 o
   9  21  -4     2022.88     2006.58    100.47 o
  10  21  -4      278.56      413.34     55.40 o
  11  21  -4     1014.56     1091.88     75.25 o
  12  21  -4      205.16      160.70     41.58 o
   0  22  -4     2087.40     2080.43    101.53 o
   1  22  -4        8.79      382.48     63.00 o
   2  22  -4     1203.96     1164.15     52.92 o
   3  22  -4      106.11       85.53     24.23 o
   4  22  -4      584.95      507.15     35.65 o
   5  22  -4      159.67      117.90     38.48 o
   6  22  -4      496.10      629.09     59.06 o
   7  22  -4      110.65      245.50     54.15 o
   8  22  -4      410.79      508.17     54.80 o
   9  22  -4       88.56       26.94     36.91 o
  10  22  -4       59.66       66.28     38.48 o
  11  22  -4      148.86      123.91     40.49 o
   0  23  -4      149.42      143.68     41.05 o
   1  23  -4       58.51       89.73     26.71 o
   2  23  -4       87.34      152.58     28.40 o
   3  23  -4     1198.36     1078.45     59.39 o
   4  23  -4      193.06      255.70     36.67 o
   5  23  -4      706.48      667.55     46.65 o
   6  23  -4      131.86      241.66     44.48 o
   7  23  -4       74.58       94.23     39.16 o
   8  23  -4       46.42        3.68     37.17 o
   9  23  -4       74.43       81.18     38.50 o
   0  24  -4      611.57      579.52     84.51 o
   1  24  -4       78.72      120.15     28.40 o
   2  24  -4      243.51      253.93     32.60 o
   3  24  -4       21.18       52.14     26.59 o
   4  24  -4       25.65      113.15     54.15 o
   5  24  -4      243.49      165.72     43.72 o
   6  24  -4      617.17      672.37     47.67 o
   7  24  -4       14.56      251.20     63.23 o
   0  25  -4      103.74       81.56     40.06 o
   1  25  -4      114.53       98.37     28.59 o
   2  25  -4       34.78       59.73     27.66 o
   3  25  -4      891.54      843.87     55.39 o
   4  25  -4       85.53      273.63     60.33 o
   2   0  -3    32782.45    33108.14   1050.25 o
   4   0  -3    17367.35    16966.47    478.02 o
   6   0  -3     2301.98     2255.84     73.28 o
   8   0  -3     5264.22     5239.75    193.45 o
  10   0  -3     3775.95     3746.42    145.87 o
  12   0  -3     1434.26     1375.71     50.25 o
  14   0  -3     2803.95     2825.76    118.66 o
  16   0  -3     2633.01     2777.01    117.96 o
  18   0  -3     2520.73     2554.73    171.53 o
  20   0  -3      296.74      176.35     39.77 o
  22   0  -3      800.46      767.86     63.28 o
   1   1  -3    13871.46    13831.98    287.64 o
   2   1  -3     1553.77     1621.69     41.29 o
   3   1  -3     3420.59     3791.94     86.60 o
   4   1  -3       27.49       42.68      9.91 o
   5   1  -3     3314.44     3385.86     70.89 o
   6   1  -3       20.43       27.14      9.03 o
   7   1  -3     7706.73     7624.11    154.29 o
   8   1  -3     1331.19     1378.71     46.12 o
   9   1  -3     4112.51     3830.08     99.19 o
  10   1  -3      179.62      155.36     19.45 o
  11   1  -3      202.24      208.94     15.63 o
  12   1  -3       47.88       58.49     13.32 o
  13   1  -3     3975.78     3792.67    105.01 o
  14   1  -3      344.64      370.69     28.24 o
  15   1  -3      962.69      995.40     43.41 o
  16   1  -3      220.70      204.10     31.07 o
  17   1  -3     1680.12     1593.92     68.13 o
  18   1  -3      398.60      405.32     39.47 o
  19   1  -3     1813.34     1787.93     74.62 o
  20   1  -3       22.30       24.99     23.27 o
  21   1  -3     1793.73     1740.28     64.31 o
  22   1  -3      317.28      336.25     34.38 o
   1   2  -3      644.99      660.95     25.30 o
   2   2  -3     4837.45     4837.85     86.20 o
   3   2  -3      482.05      443.74     17.28 o
   4   2  -3     4984.97     4558.15    103.76 o
   5   2  -3     1327.18     1286.58     34.89 o
   6   2  -3      936.93      890.19     26.62 o
   7   2  -3      163.82      182.43     13.62 o
   8   2  -3      480.98      542.99     26.47 o
   9   2  -3      156.60      191.85     19.43 o
  10   2  -3     6016.81     6049.78    152.88 o
  11   2  -3      118.89      108.74     18.96 o
  12   2  -3     3705.14     3742.18     87.64 o
  13   2  -3      390.91      464.89     23.55 o
  14   2  -3      605.18      625.88     34.40 o
  15   2  -3      554.39      530.66     39.13 o
  16   2  -3     3426.31     3326.89    111.05 o
  17   2  -3      163.07      152.88     24.85 o
  18   2  -3     1384.69     1548.37     60.00 o
  19   2  -3      580.16      583.73     44.55 o
  20   2  -3        2.53       18.61     23.40 o
  21   2  -3       90.99       97.46     26.64 o
  22   2  -3      949.33      962.78     50.07 o
   1   3  -3    21121.99    21874.01    472.20 o
   2   3  -3     1843.36     1834.65     42.89 o
   3   3  -3     3325.80     3515.73     68.73 o
   4   3  -3      760.31      778.17     22.35 o
   5   3  -3     1087.50     1083.94     27.78 o
   6   3  -3      636.21      748.31     25.06 o
   7   3  -3     5995.98     5831.45    125.73 o
   8   3  -3     1143.55     1182.44     42.60 o
   9   3  -3     1627.56     1571.46     49.06 o
  10   3  -3      958.21      932.12     38.00 o
  11   3  -3     3317.03     3439.88     97.18 o
  12   3  -3      315.05      307.35     20.10 o
  13   3  -3     3300.40     3118.84     78.67 o
  14   3  -3      477.52      543.96     38.84 o
  15   3  -3     1347.88     1287.96     60.91 o
  16   3  -3       35.67       77.22     22.15 o
  17   3  -3      150.57      160.67     25.09 o
  18   3  -3       46.88       45.75     22.96 o
  19   3  -3     1535.73     1365.31     65.58 o
  20   3  -3       46.79       89.65     30.04 o
  21   3  -3     1173.72     1228.91     53.53 o
  22   3  -3        2.79       38.81     25.80 o
   1   4  -3      454.30      567.12     22.82 o
   2   4  -3    13611.75    13694.29    262.80 o
   3   4  -3      223.49      286.52     12.95 o
   4   4  -3     8509.67     8004.31    141.36 o
   5   4  -3     1074.01      931.39     24.10 o
   6   4  -3     1562.75     1455.82     36.72 o
   7   4  -3      330.77      291.32     18.90 o
   8   4  -3     1783.82     1770.76     52.11 o
   9   4  -3      334.58      374.14     23.89 o
  10   4  -3     2822.77     2712.63     71.52 o
  11   4  -3      619.80      716.40     34.07 o
  12   4  -3      829.92      816.29     31.48 o
  13   4  -3      533.61      534.87     29.60 o
  14   4  -3      117.99      185.55     20.89 o
  15   4  -3       50.92       50.85     20.24 o
  16   4  -3     1707.77     1746.33     59.85 o
  17   4  -3      304.27      306.21     29.18 o
  18   4  -3      444.92      558.46     37.22 o
  19   4  -3       30.07       51.76     24.17 o
  20   4  -3       36.30       28.79     28.08 o
  21   4  -3      131.13      142.11     32.66 o
  22   4  -3      919.31      904.35     55.75 o
   1   5  -3     1280.05     1220.71     69.49 o
   2   5  -3      324.29      450.45     17.65 o
   3   5  -3       36.72       44.70      9.82 o
   4   5  -3      704.85      612.73     19.57 o
   5   5  -3     4981.97     5073.94     96.74 o
   6   5  -3     1112.09     1220.33     32.02 o
   7   5  -3     9795.31     9639.41    197.29 o
   8   5  -3      520.12      529.27     26.86 o
   9   5  -3     1836.82     1790.98     59.45 o
  10   5  -3     1061.13     1014.08     40.19 o
  11   5  -3      462.95      445.56     33.69 o
  12   5  -3       97.38       64.89     23.47 o
  13   5  -3     4713.12     4637.71    116.44 o
  14   5  -3       29.97       30.42     15.99 o
  15   5  -3     1161.36     1160.91     38.82 o
  16   5  -3      472.94      434.25     31.93 o
  17   5  -3      518.11      504.99     34.63 o
  18   5  -3      196.66      190.05     27.25 o
  19   5  -3      628.36      672.46     41.03 o
  20   5  -3      795.71      678.66     41.96 o
  21   5  -3      774.54      974.78     92.20 o
  22   5  -3       20.46       26.43     28.41 o
   1   6  -3      356.85      402.90     19.07 o
   2   6  -3      340.42      433.04     17.94 o
   3   6  -3      740.68      775.31     24.51 o
   4   6  -3     3875.96     3771.71     81.20 o
   5   6  -3     1575.34     1415.28     35.31 o
   6   6  -3     2363.43     2373.39     51.48 o
   7   6  -3     1035.85      886.24     31.19 o
   8   6  -3     3998.65     4021.58     95.98 o
   9   6  -3      899.05     1033.67     39.07 o
  10   6  -3     1703.10     1603.97     54.86 o
  11   6  -3      473.89      524.99     30.93 o
  12   6  -3      437.07      441.63     27.58 o
  13   6  -3       83.70       78.01     16.34 o
  14   6  -3      749.40      761.69     35.23 o
  15   6  -3       24.80       69.11     17.28 o
  16   6  -3     2258.73     2123.29     72.61 o
  17   6  -3      118.62      149.03     24.75 o
  18   6  -3     1637.96     1567.28     59.45 o
  19   6  -3       34.43       27.46     23.92 o
  20   6  -3       16.82       50.50     24.81 o
  21   6  -3       31.55       83.71     56.03 o
  22   6  -3      739.32      741.04     62.82 o
   1   7  -3     8895.17     8848.78    209.91 o
   2   7  -3      360.90      429.30     20.08 o
   3   7  -3      746.42      634.86     21.48 o
   4   7  -3      654.50      562.30     20.12 o
   5   7  -3      956.55      896.98     39.57 o
   6   7  -3      681.10      712.20     22.86 o
   7   7  -3     4611.54     4534.96    108.50 o
   8   7  -3      119.46      169.97     22.60 o
   9   7  -3      179.36      189.98     24.37 o
  10   7  -3      607.35      568.26     29.12 o
  11   7  -3      281.30      270.39     28.99 o
  12   7  -3      161.68      165.07     19.46 o
  13   7  -3      451.25      402.15     22.48 o
  14   7  -3      348.00      359.75     21.89 o
  15   7  -3     2587.11     2625.13     61.79 o
  16   7  -3       74.44      111.53     20.31 o
  17   7  -3      125.80      144.38     22.69 o
  18   7  -3      115.99      106.77     22.71 o
  19   7  -3      564.40      592.70     35.14 o
  20   7  -3      108.17      135.88     25.17 o
  21   7  -3      874.75      899.00     69.95 o
  22   7  -3       47.90       92.34     32.25 o
   1   8  -3      365.03      285.73     18.76 o
   2   8  -3     3164.94     3033.73     71.75 o
   3   8  -3      187.53      278.54     17.52 o
   4   8  -3     3858.33     3618.42     82.00 o
   5   8  -3     2363.24     2153.22     54.45 o
   6   8  -3     1774.77     1780.33     45.99 o
   7   8  -3      874.63      854.60     31.00 o
   8   8  -3     4374.34     4273.14    108.04 o
   9   8  -3      790.30      793.60     34.39 o
  10   8  -3     1862.73     1880.48     58.85 o
  11   8  -3      549.47      648.97     29.96 o
  12   8  -3     2413.92     2346.00     61.38 o
  13   8  -3      830.73      722.24     28.94 o
  14   8  -3     1181.18     1258.44     38.94 o
  15   8  -3       60.75       72.54     16.47 o
  16   8  -3     1361.26     1310.31     40.51 o
  17   8  -3       66.01       72.89     21.42 o
  18   8  -3     1528.28     1504.49     50.39 o
  19   8  -3       26.90       37.96     21.87 o
  20   8  -3      549.14      548.93     39.32 o
  21   8  -3       79.38      101.96     27.82 o
   1   9  -3     3678.76     3562.84     90.21 o
   2   9  -3      560.88      527.00     35.23 o
   3   9  -3     2342.99     2496.18     54.45 o
   4   9  -3     1181.79     1057.84     29.35 o
   5   9  -3     1341.14     1080.14     29.67 o
   6   9  -3      410.95      435.72     21.15 o
   7   9  -3     1724.39     1736.32     48.28 o
   8   9  -3      247.69      272.14     20.74 o
   9   9  -3     1862.46     1928.10     61.12 o
  10   9  -3       55.62      111.10     17.87 o
  11   9  -3     2768.16     2781.95     76.52 o
  12   9  -3      176.68      185.92     20.19 o
  13   9  -3     1732.51     1701.62     44.75 o
  14   9  -3      210.77      189.54     18.71 o
  15   9  -3       30.93       29.81     15.93 o
  16   9  -3       61.29       56.06     17.06 o
  17   9  -3      453.16      434.55     26.07 o
  18   9  -3       10.51       99.74     22.17 o
  19   9  -3     1879.76     1855.10     59.59 o
  20   9  -3      298.16      291.31     32.58 o
  21   9  -3     1129.09     1092.38     52.87 o
   1  10  -3      181.65      248.31     18.38 o
   2  10  -3     2695.69     2715.12     68.74 o
   3  10  -3       62.70      193.95     29.91 o
   4  10  -3     3784.76     3813.90     75.30 o
   5  10  -3     1204.75     1145.12     30.15 o
   6  10  -3      500.89      508.63     23.00 o
   7  10  -3       14.11       13.29     11.74 o
   8  10  -3      141.50      147.67     17.84 o
   9  10  -3      190.35      188.25     19.17 o
  10  10  -3     2627.37     2531.92     72.75 o
  11  10  -3       24.52       97.91     20.24 o
  12  10  -3     1080.63     1116.93     45.52 o
  13  10  -3      145.19      198.88     18.65 o
  14  10  -3      594.37      548.21     28.40 o
  15  10  -3       39.26       53.22     16.49 o
  16  10  -3     1978.62     1781.90     50.04 o
  17  10  -3      274.59      268.56     22.72 o
  18  10  -3     1395.83     1438.99     49.99 o
  19  10  -3      255.27      200.79     29.09 o
  20  10  -3       79.11       31.22     31.20 o
  21  10  -3      216.69      194.34     30.94 o
   1  11  -3     8218.22     7995.16    194.58 o
   2  11  -3      106.85      336.29     52.65 o
   3  11  -3     1512.85     1550.99     44.49 o
   4  11  -3      246.01      297.58     18.18 o
   5  11  -3      988.04      946.39     27.31 o
   6  11  -3      172.47      283.02     16.99 o
   7  11  -3     4010.78     4015.78     91.58 o
   8  11  -3      189.47      289.02     20.92 o
   9  11  -3      394.34      402.76     24.75 o
  10  11  -3      149.67      153.10     21.32 o
  11  11  -3      572.71      573.91     32.11 o
  12  11  -3      261.08      292.24     24.60 o
  13  11  -3     3630.63     3625.48     83.83 o
  14  11  -3      138.31      123.26     18.04 o
  15  11  -3     1767.97     1822.64     49.35 o
  16  11  -3      328.32      404.97     25.51 o
  17  11  -3      242.83      261.56     23.15 o
  18  11  -3       16.36       31.12     20.92 o
  19  11  -3      988.99     1043.84     50.09 o
  20  11  -3       32.36      134.02     28.22 o
  21  11  -3     1067.38      941.04     50.20 o
   1  12  -3      336.19      434.46     31.67 o
   2  12  -3     2718.28     2638.23     70.48 o
   3  12  -3      144.48      379.12     64.79 o
   4  12  -3     8839.09     8946.19    189.51 o
   5  12  -3      829.78     1061.46     43.45 o
   6  12  -3     1384.02     1382.52     40.42 o
   7  12  -3      331.67      225.74     17.34 o
   8  12  -3     1041.75     1027.31     39.85 o
   9  12  -3      141.31      173.82     19.33 o
  10  12  -3     1430.67     1472.34     49.28 o
  11  12  -3      172.84      151.76     20.68 o
  12  12  -3       74.55       83.59     19.92 o
  13  12  -3      219.65      220.43     20.95 o
  14  12  -3     2774.43     2812.72     67.21 o
  15  12  -3       81.74      269.67     21.93 o
  16  12  -3     1369.36     1270.54     42.35 o
  17  12  -3       91.03      160.16     26.12 o
  18  12  -3     1014.28      973.91     41.15 o
  19  12  -3      223.18      210.90     41.73 o
  20  12  -3       53.33       50.52     31.59 o
   1  13  -3     4105.47     3861.94     93.89 o
   2  13  -3        6.12      114.71     22.41 o
   3  13  -3       86.13      122.67     14.59 o
   4  13  -3       38.97       90.02     13.68 o
   5  13  -3     2514.37     2310.23     70.55 o
   6  13  -3     1201.43     1339.80     92.34 o
   7  13  -3     4142.45     4158.12    129.78 o
   8  13  -3       41.26      172.68     33.47 o
   9  13  -3      326.92      375.24     33.47 o
  10  13  -3       13.40       28.87     23.67 o
  11  13  -3      973.18      805.45     37.28 o
  12  13  -3      277.97      377.93     34.43 o
  13  13  -3     1337.03     1375.15     46.18 o
  14  13  -3       95.57      318.38     22.55 o
  15  13  -3     2525.12     2656.24     66.39 o
  16  13  -3      244.58      249.16     22.90 o
  17  13  -3       56.92       88.45     19.60 o
  18  13  -3      233.72      283.33     26.54 o
  19  13  -3     1023.41     1028.20     50.19 o
  20  13  -3      115.89      139.71     28.73 o
   1  14  -3       50.25      108.66     18.90 o
   2  14  -3     3390.64     3262.30     89.04 o
   3  14  -3      351.81      995.44    103.29 o
   4  14  -3     7934.71     7773.55    169.17 o
   5  14  -3      370.29      652.23     51.75 o
   6  14  -3     1307.66     1273.41     48.23 o
   7  14  -3      635.01      533.95     36.62 o
   8  14  -3      242.66      283.84     30.08 o
   9  14  -3      763.95      787.06     44.60 o
  10  14  -3     1122.82     1149.22     55.64 o
  11  14  -3      802.40      839.68     66.45 o
  12  14  -3     1044.54     1102.82     55.41 o
  13  14  -3       94.60       80.03     22.39 o
  14  14  -3      778.05      783.09     41.21 o
  15  14  -3      122.39      194.13     42.26 o
  16  14  -3     2503.44     2387.18     69.53 o
  17  14  -3       33.55      219.31     28.17 o
  18  14  -3     1578.50     1633.87     62.74 o
  19  14  -3       47.01      107.37     27.58 o
   1  15  -3     2081.54     2156.34     77.10 o
   2  15  -3       22.10      201.54     33.49 o
   3  15  -3     1045.66      986.01     35.07 o
   4  15  -3      315.80      198.88     22.89 o
   5  15  -3     1384.57     1269.07     46.27 o
   6  15  -3      314.73      430.29     30.15 o
   7  15  -3     3267.27     3294.36    108.69 o
   8  15  -3      130.19      296.69     38.29 o
   9  15  -3     1607.88     1523.21     62.94 o
  10  15  -3      989.75      863.30     48.86 o
  11  15  -3      255.66      288.84     33.34 o
  12  15  -3      893.27      911.68     50.64 o
  13  15  -3     1979.91     1898.90     62.95 o
  14  15  -3       14.93      115.87     23.79 o
  15  15  -3       96.56      167.20     34.56 o
  16  15  -3       30.81       48.28     22.14 o
  17  15  -3       59.14       62.18     25.49 o
  18  15  -3      165.26      202.45     29.94 o
  19  15  -3      946.22     1015.00     57.65 o
   1  16  -3       90.63      229.44     30.90 o
   2  16  -3     4060.62     3808.17    103.09 o
   3  16  -3      375.27      532.40     28.28 o
   4  16  -3      873.35      995.49     46.06 o
   5  16  -3      162.31      204.37     23.78 o
   6  16  -3      477.23      559.99     33.53 o
   7  16  -3     3176.10     2758.58     94.62 o
   8  16  -3     2835.16     2861.88     98.57 o
   9  16  -3      559.81      885.83     97.69 o
  10  16  -3     2125.35     2127.63     80.52 o
  11  16  -3      941.85      923.00     52.11 o
  12  16  -3      975.36      941.83     46.44 o
  13  16  -3       12.18       43.25     21.95 o
  14  16  -3       33.61       23.29     22.57 o
  15  16  -3       10.08      120.15     25.57 o
  16  16  -3     1020.35      936.31     48.00 o
  17  16  -3      137.54      189.40     28.92 o
  18  16  -3      468.74      427.95     36.59 o
   1  17  -3     7195.12     7078.73    173.65 o
   2  17  -3        4.11      463.90    110.18 o
   3  17  -3     3512.99     3334.27    108.06 o
   4  17  -3      382.23      624.40     53.35 o
   5  17  -3     3355.34     3139.29     96.48 o
   6  17  -3      425.91      350.67     60.41 o
   7  17  -3      235.29      260.61     32.24 o
   8  17  -3     1029.26      942.99     51.54 o
   9  17  -3     1696.59     1755.81     70.10 o
  10  17  -3      507.92      483.15     96.47 o
  11  17  -3     1035.41      899.24     53.37 o
  12  17  -3       17.16      189.97     30.26 o
  13  17  -3      817.81      887.07     45.05 o
  14  17  -3      167.92      216.97     28.33 o
  15  17  -3      777.00      848.85     44.62 o
  16  17  -3       37.42       33.00     34.13 o
  17  17  -3      122.63      146.36     31.18 o
   1  18  -3      132.71      107.92     16.88 o
   2  18  -3      895.42      795.91     35.15 o
   3  18  -3      186.07      386.30     56.65 o
   4  18  -3     3326.01     3168.94    100.47 o
   5  18  -3      388.28      356.93     33.60 o
   6  18  -3     1584.22     1463.24    122.70 o
   7  18  -3      111.61       92.91     31.65 o
   8  18  -3      100.16       74.29     31.72 o
   9  18  -3      645.78      661.77     54.89 o
  10  18  -3     4207.52     3775.70    141.17 o
  11  18  -3      347.03      597.17     97.34 o
  12  18  -3      991.41      965.22     51.98 o
  13  18  -3       80.12       63.62     26.71 o
  14  18  -3      101.16       96.94     28.04 o
  15  18  -3       15.20       35.38     27.38 o
  16  18  -3      273.23      239.95     34.76 o
  17  18  -3       65.17       93.28     30.15 o
   1  19  -3      368.08      406.24     32.49 o
   2  19  -3       19.63       30.93     19.29 o
   3  19  -3      771.07      791.81     46.82 o
   4  19  -3      303.10      283.03     52.55 o
   5  19  -3      535.59      536.47     49.58 o
   6  19  -3      472.85      550.29     93.59 o
   7  19  -3     1853.86     1788.03     90.04 o
   8  19  -3      953.95      807.77     59.09 o
   9  19  -3      734.45      782.35     58.43 o
  10  19  -3      641.80      449.83     85.14 o
  11  19  -3       93.24       99.95     35.63 o
  12  19  -3       88.33      181.61     30.64 o
  13  19  -3     1592.32     1544.04     68.09 o
  14  19  -3       43.93      178.30     54.27 o
  15  19  -3      357.20      353.29     38.50 o
  16  19  -3       68.00       16.62     27.84 o
   1  20  -3      306.78      337.54     24.24 o
   2  20  -3     2392.50     2241.02     67.98 o
   3  20  -3       93.96      404.39     43.80 o
   4  20  -3     1912.33     1823.60     73.96 o
   5  20  -3       77.28      169.60     42.26 o
   6  20  -3       36.28      128.68     84.20 o
   7  20  -3      887.13      575.93     92.02 o
   8  20  -3      166.85      241.78     40.70 o
   9  20  -3      463.39      509.94     50.02 o
  10  20  -3      567.28      667.34     59.78 o
  11  20  -3      459.41      324.82     35.85 o
  12  20  -3       93.47      118.67     29.01 o
  13  20  -3      262.30      203.05     32.06 o
  14  20  -3      204.79      141.13     31.12 o
  15  20  -3       25.86      159.10     32.24 o
   1  21  -3      686.76      711.92     33.09 o
   2  21  -3      169.88      255.95     26.00 o
   3  21  -3      300.82      292.97     27.44 o
   4  21  -3      110.47      138.66     27.18 o
   5  21  -3     1442.06     1392.79     57.94 o
   6  21  -3      113.34      270.82     72.30 o
   7  21  -3      602.17      782.16     58.43 o
   8  21  -3      222.26      334.16     44.26 o
   9  21  -3      985.64      995.93     79.82 o
  10  21  -3       35.49       18.38     31.79 o
  11  21  -3      221.26      210.61     32.58 o
  12  21  -3       59.77      169.55     31.31 o
  13  21  -3      550.84      607.26     45.37 o
  14  21  -3       42.97      143.02     31.91 o
   1  22  -3      190.80      157.81     21.79 o
   2  22  -3      638.41      636.44     33.09 o
   3  22  -3       15.90       76.39     22.19 o
   4  22  -3      293.98      344.30     33.59 o
   5  22  -3      110.69      174.51     28.99 o
   6  22  -3      678.06      602.69     41.98 o
   7  22  -3      302.50      196.84     31.49 o
   8  22  -3      543.30      610.51     54.19 o
   9  22  -3       38.81      112.04     36.52 o
  10  22  -3      521.95      622.10     77.62 o
  11  22  -3       55.69      130.56     30.24 o
  12  22  -3      227.61      247.36     35.22 o
  13  22  -3      157.11      202.15     33.70 o
   1  23  -3      964.48      984.96     41.17 o
   2  23  -3       18.42       81.67     21.05 o
   3  23  -3       62.88       88.76     38.77 o
   4  23  -3       79.73      116.48     27.99 o
   5  23  -3      115.92      236.06     31.90 o
   6  23  -3      445.96      342.08     44.77 o
   7  23  -3      519.13      525.13     42.92 o
   8  23  -3      411.09      411.78     38.91 o
   9  23  -3       25.21       48.45     26.55 o
  10  23  -3      288.89      192.21     32.65 o
  11  23  -3       91.27      137.17     30.51 o
  12  23  -3      139.00      140.39     35.82 o
   1  24  -3      253.91      244.43     31.99 o
   2  24  -3      291.99      358.06     34.33 o
   3  24  -3       37.44      292.72     29.48 o
   4  24  -3     1091.65     1123.04     55.03 o
   5  24  -3      152.06      198.74     32.68 o
   6  24  -3       31.73       53.16     36.14 o
   7  24  -3      309.39      257.35     37.76 o
   8  24  -3      458.59      470.27     41.88 o
   9  24  -3       43.42      201.29     36.67 o
  10  24  -3      907.85      859.59     54.76 o
   1  25  -3     1084.99     1131.66     51.39 o
   2  25  -3       71.53      240.47     65.24 o
   3  25  -3      513.86      591.90     38.94 o
   4  25  -3       27.15       60.45     27.44 o
   5  25  -3      405.77      412.11     38.36 o
   6  25  -3      312.07      363.18     37.05 o
   7  25  -3      599.79      747.24     49.35 o
   8  25  -3       29.83      159.59     41.47 o
   9  25  -3       72.53       65.29     25.48 o
   1  26  -3       40.17       91.75     34.30 o
   2  26  -3      297.52      457.60     45.00 o
   3  26  -3      209.91      235.71     29.90 o
   4  26  -3      433.05      440.94     36.04 o
   5  26  -3      159.94      153.73     31.17 o
   6  26  -3      116.16      109.16     30.34 o
   1  27  -3      303.83      392.09     41.33 o
   2  27  -3       13.76       66.26     31.99 o
   2   0  -2     1549.79     1737.06     67.95 o
   4   0  -2     4385.53     4410.07    118.61 o
   8   0  -2     3463.01     3478.82    140.35 o
  10   0  -2     1024.61     1074.28     40.65 o
  12   0  -2     2936.08     2870.07     86.20 o
  14   0  -2    11433.72    11270.48    307.74 o
  16   0  -2      416.94      372.43     78.88 o
  18   0  -2      252.99      311.19     38.29 o
  20   0  -2     2027.00     2002.91     96.15 o
  22   0  -2      993.24      891.43     93.90 o
   0   1  -2     6103.92     5766.14    268.56 o
   1   1  -2    51434.98    53091.14   1199.11 o
   2   1  -2     4816.84     4672.29     99.10 o
   3   1  -2     8394.27     8103.04    179.76 o
   4   1  -2     1930.75     1809.68     40.48 o
   5   1  -2     1624.26     1880.54     38.99 o
   6   1  -2      303.65      315.67     18.92 o
   7   1  -2     3426.48     3636.02     91.25 o
   8   1  -2      968.97      984.25     36.76 o
   9   1  -2    12350.47    12549.93    232.16 o
  10   1  -2       32.11       50.28      8.80 o
  11   1  -2    10472.59    10355.05    194.16 o
  12   1  -2      547.29      568.30     20.69 o
  13   1  -2     2811.36     3045.95     70.37 o
  14   1  -2      199.23      231.92     21.14 o
  15   1  -2     3516.08     3283.25    128.59 o
  16   1  -2      421.17      437.30     49.05 o
  17   1  -2      666.96      686.68     36.54 o
  18   1  -2      818.37      726.67     38.32 o
  19   1  -2      243.39      294.80     28.36 o
  20   1  -2       96.24       86.43     23.44 o
  21   1  -2      310.47      287.02     29.85 o
  22   1  -2      331.44      314.25     36.21 o
  23   1  -2      929.55      967.79     70.15 o
   0   2  -2    31542.05    32421.55   1086.14 o
   1   2  -2      343.20      402.57     16.74 o
   2   2  -2    15545.67    16880.39    328.73 o
   3   2  -2      212.58      229.51     11.98 o
   4   2  -2     1852.46     1889.45     42.15 o
   5   2  -2      175.51      207.78     10.54 o
   6   2  -2    17296.54    17626.25    398.90 o
   7   2  -2      428.76      447.44     22.68 o
   8   2  -2    13698.65    13743.81    279.99 o
   9   2  -2     1102.50     1119.34     32.59 o
  10   2  -2     2212.74     2368.06     52.12 o
  11   2  -2      215.27      194.81     12.08 o
  12   2  -2     3671.21     3382.64     82.68 o
  13   2  -2      205.49      206.93     19.11 o
  14   2  -2     7927.28     7940.30    187.11 o
  15   2  -2       52.83       60.38     15.01 o
  16   2  -2      152.86      148.18     25.96 o
  17   2  -2      540.85      538.18     37.83 o
  18   2  -2      139.74      150.04     23.48 o
  19   2  -2      430.17      365.57     30.19 o
  20   2  -2     1203.58     1297.94     49.95 o
  21   2  -2       47.58       58.00     23.72 o
  22   2  -2      390.51      408.04     39.24 o
  23   2  -2        0.61       33.95     33.69 o
   0   3  -2     4152.40     3918.86    138.21 o
   1   3  -2     2421.99     2480.89     61.60 o
   2   3  -2      590.65      594.12     20.18 o
   3   3  -2     8196.94     7761.86    134.90 o
   4   3  -2     1999.15     1876.58     40.64 o
   5   3  -2     1559.05     1781.37     46.59 o
   6   3  -2      250.84      207.94     14.85 o
   7   3  -2      417.95      383.16     21.04 o
   8   3  -2      803.95      750.72     31.91 o
   9   3  -2     3969.09     3955.64    106.53 o
  10   3  -2      256.06      333.32     17.94 o
  11   3  -2     2065.81     1833.60     52.73 o
  12   3  -2      190.45      207.59     18.36 o
  13   3  -2      348.06      356.19     19.88 o
  14   3  -2      563.21      603.22     26.62 o
  15   3  -2     2539.83     2380.83     61.69 o
  16   3  -2      530.69      624.65     34.02 o
  17   3  -2     2144.03     2290.21     84.84 o
  18   3  -2     1767.40     1510.07     65.15 o
  19   3  -2     1915.31     1808.64     62.18 o
  20   3  -2       21.51       31.30     21.70 o
  21   3  -2      130.21      144.96     29.57 o
  22   3  -2       83.60       45.56     28.60 o
  23   3  -2     1774.17     1791.01     74.99 o
   0   4  -2     1049.59     1069.84     53.12 o
   1   4  -2     1778.61     1693.10     41.97 o
   2   4  -2     6245.89     6306.17    119.73 o
   3   4  -2      395.97      399.14     14.88 o
   4   4  -2     8144.08     8653.79    163.37 o
   5   4  -2     1446.25     1532.33     39.90 o
   6   4  -2     6340.12     6368.08    144.87 o
   7   4  -2     1304.41     1377.44     49.53 o
   8   4  -2     6031.92     5815.14    143.09 o
   9   4  -2      441.45      421.91     28.78 o
  10   4  -2     2004.99     2152.01     62.04 o
  11   4  -2      331.18      370.11     19.54 o
  12   4  -2     3938.39     3843.70     87.62 o
  13   4  -2       67.19      111.17     14.92 o
  14   4  -2     3000.39     2951.77     70.91 o
  15   4  -2       45.72       76.17     15.42 o
  16   4  -2      222.36      261.69     20.75 o
  17   4  -2      175.50      262.41     26.58 o
  18   4  -2     3200.73     3085.84    107.10 o
  19   4  -2     1156.12     1065.33     54.24 o
  20   4  -2     1960.15     1990.26     72.38 o
  21   4  -2      316.49      324.46     36.12 o
  22   4  -2      238.57      236.74     34.88 o
  23   4  -2      141.88      151.85     33.81 o
   0   5  -2     1264.39     1206.99     55.11 o
   1   5  -2     1930.58     1952.21     49.54 o
   2   5  -2     1448.84     1295.87     31.03 o
   3   5  -2     2008.37     1701.32     42.21 o
   4   5  -2     1195.49     1198.91     29.50 o
   5   5  -2    10964.37    11079.39    230.60 o
   6   5  -2     1281.68     1433.35     38.75 o
   7   5  -2     1816.41     1946.17     67.23 o
   8   5  -2      175.97      216.53     26.27 o
   9   5  -2     7215.06     7391.82    169.94 o
  10   5  -2     1418.07     1376.65     39.95 o
  11   5  -2     4330.06     4160.47     99.43 o
  12   5  -2      863.48      794.91     30.08 o
  13   5  -2      620.38      671.01     27.62 o
  14   5  -2      116.34      145.83     17.18 o
  15   5  -2      865.63      874.39     33.70 o
  16   5  -2      936.89      851.94     34.33 o
  17   5  -2     1892.50     1891.38     59.14 o
  18   5  -2       39.27       65.00     25.06 o
  19   5  -2      276.39      359.04     35.17 o
  20   5  -2      156.16      177.52     30.08 o
  21   5  -2      139.33      176.63     31.61 o
  22   5  -2       58.25       80.89     29.65 o
  23   5  -2      654.13      802.28     52.85 o
   0   6  -2    28116.51    28170.62    968.33 o
   1   6  -2     1842.90     2009.00     54.52 o
   2   6  -2     6211.51     6129.23    139.16 o
   3   6  -2     2475.70     2380.31     57.67 o
   4   6  -2      547.47      615.03     23.98 o
   5   6  -2      912.14      996.60     35.39 o
   6   6  -2    14696.08    15039.51    320.17 o
   7   6  -2      133.30      332.18     47.17 o
   8   6  -2     5575.79     5488.52    142.54 o
   9   6  -2      240.27      215.40     18.06 o
  10   6  -2      397.47      490.70     22.39 o
  11   6  -2      493.30      545.02     24.24 o
  12   6  -2     1466.83     1441.95     43.60 o
  13   6  -2       30.59       37.85     14.19 o
  14   6  -2     1994.47     2014.20     53.84 o
  15   6  -2      244.76      176.25     18.97 o
  16   6  -2      211.55      267.05     21.47 o
  17   6  -2      220.45      231.54     21.92 o
  18   6  -2      262.05      295.47     34.52 o
  19   6  -2       44.96       61.54     26.61 o
  20   6  -2     3133.00     3037.32    207.21 o
  21   6  -2       16.37       65.43     27.88 o
  22   6  -2     1068.08     1036.41     58.85 o
  23   6  -2       20.56       92.28     31.23 o
   0   7  -2     2423.15     2082.65     82.11 o
   1   7  -2       50.21       84.49     12.21 o
   2   7  -2     1117.74     1093.04     27.92 o
   3   7  -2    16736.39    17250.22    334.78 o
   4   7  -2      818.32      840.22     20.80 o
   5   7  -2     1225.14     1155.60     31.34 o
   6   7  -2      904.03      832.58     28.05 o
   7   7  -2     2125.76     2204.46     60.80 o
   8   7  -2     1400.98     1421.11     47.05 o
   9   7  -2     8554.87     8581.82    205.60 o
  10   7  -2       87.31      220.74     43.30 o
  11   7  -2     3261.05     3195.08     73.97 o
  12   7  -2       58.38       68.24     13.26 o
  13   7  -2      190.47      215.05     17.26 o
  14   7  -2      103.08      118.17     17.06 o
  15   7  -2     1087.51      972.44     37.01 o
  16   7  -2      135.00      166.10     19.42 o
  17   7  -2     2200.57     2372.03     64.88 o
  18   7  -2        9.57       50.43     18.19 o
  19   7  -2      275.38      237.87     32.56 o
  20   7  -2       84.45      104.19     35.53 o
  21   7  -2     1760.68     1883.31     75.71 o
  22   7  -2      209.72      201.32     33.64 o
  23   7  -2     2466.95     2403.86     92.73 o
   0   8  -2     2669.91     2334.34     88.97 o
   1   8  -2      567.89      514.16     23.97 o
   2   8  -2     1105.57     1292.91     34.07 o
   3   8  -2     1093.48      967.21     36.77 o
   4   8  -2     1096.01     1214.95     29.02 o
   5   8  -2      449.38      556.63     30.94 o
   6   8  -2     3623.18     3303.79     86.47 o
   7   8  -2     1767.49     1773.42     50.29 o
   8   8  -2     4173.96     3836.21     98.93 o
   9   8  -2      784.51      843.91     47.89 o
  10   8  -2      321.73      350.57     22.51 o
  11   8  -2       92.29      109.55     13.72 o
  12   8  -2      683.54      759.99     27.34 o
  13   8  -2      203.64      266.61     18.15 o
  14   8  -2     2514.27     2532.87     62.52 o
  15   8  -2      557.89      528.77     25.03 o
  16   8  -2      644.48      620.92     27.95 o
  17   8  -2      138.97      109.08     17.74 o
  18   8  -2      859.43      820.37     32.98 o
  19   8  -2       90.93      167.55     25.90 o
  20   8  -2      987.67     1027.93     56.55 o
  21   8  -2      169.78      210.70     51.58 o
  22   8  -2      697.25      807.82     51.90 o
   0   9  -2     1220.08      947.62     47.21 o
   1   9  -2     1404.41     1286.11     44.17 o
   2   9  -2      737.58      835.47     29.01 o
   3   9  -2     3249.27     3018.35     65.89 o
   4   9  -2     1364.30     1501.05     34.74 o
   5   9  -2    16198.93    16511.85    313.72 o
   6   9  -2      744.03      790.09     31.32 o
   7   9  -2     1288.23     1324.58     41.45 o
   8   9  -2       36.53      122.36     15.38 o
   9   9  -2     4432.12     4386.55    113.64 o
  10   9  -2      313.14      344.10     27.05 o
  11   9  -2     5080.28     4866.34    111.22 o
  12   9  -2       23.93       75.25     18.10 o
  13   9  -2      159.58      143.41     16.10 o
  14   9  -2      174.86      217.75     18.21 o
  15   9  -2     1009.47      984.59     39.10 o
  16   9  -2       54.91       97.25     16.96 o
  17   9  -2     1038.78     1083.74     37.32 o
  18   9  -2        6.37       62.86     18.89 o
  19   9  -2      842.30      812.17     42.22 o
  20   9  -2       41.03      103.68     28.50 o
  21   9  -2      481.57      553.20     54.89 o
  22   9  -2       72.52      116.11     31.64 o
   0  10  -2     1998.09     1820.73    143.67 o
   1  10  -2      468.69      535.74     24.32 o
   2  10  -2     3731.02     3808.06     92.62 o
   3  10  -2      774.49      885.04     32.43 o
   4  10  -2    16471.51    17247.66    323.85 o
   5  10  -2     1023.04     1626.63     79.73 o
   6  10  -2    13999.91    13611.91    286.62 o
   7  10  -2      787.99     1043.07     47.71 o
   8  10  -2     4929.13     4847.13    130.88 o
   9  10  -2      816.09      819.04     33.35 o
  10  10  -2       95.64      112.66     17.35 o
  11  10  -2       19.48       44.57     13.76 o
  12  10  -2     2192.78     2183.91     57.00 o
  13  10  -2      569.65      542.56     24.82 o
  14  10  -2     2485.00     2441.97     57.16 o
  15  10  -2      475.61      438.76     28.88 o
  16  10  -2      959.01      931.96     34.27 o
  17  10  -2      371.43      329.23     23.20 o
  18  10  -2      439.40      465.45     29.59 o
  19  10  -2        8.02       39.40     19.50 o
  20  10  -2     1595.56     1651.41     60.61 o
  21  10  -2      137.50      135.67     39.71 o
  22  10  -2       98.63      170.19     34.04 o
   0  11  -2     2000.22     1697.33     72.93 o
   1  11  -2     1411.07     1643.33     60.83 o
   2  11  -2     1530.79     1368.14     38.88 o
   3  11  -2     4270.81     4045.15     75.34 o
   4  11  -2      719.70      876.40     28.93 o
   5  11  -2      852.31      830.52     36.96 o
   6  11  -2     1515.03     1357.09     45.22 o
   7  11  -2      860.52      949.08     36.01 o
   8  11  -2      228.24      306.55     33.47 o
   9  11  -2     5920.97     5830.78    141.30 o
  10  11  -2      194.06      491.46     35.70 o
  11  11  -2     1915.83     1908.84     51.80 o
  12  11  -2      359.44      331.07     21.53 o
  13  11  -2      445.66      429.02     22.89 o
  14  11  -2       33.82       30.48     15.07 o
  15  11  -2      408.91      464.42     25.43 o
  16  11  -2      377.50      387.34     24.01 o
  17  11  -2     2827.55     2969.70     74.76 o
  18  11  -2      209.76      258.64     24.46 o
  19  11  -2       90.96       79.64     21.38 o
  20  11  -2      158.31      122.91     32.26 o
  21  11  -2      128.54      106.31     48.20 o
  22  11  -2      288.82      381.86     68.23 o
   0  12  -2     2033.23     1878.02    125.83 o
   1  12  -2      318.40      352.53     28.01 o
   2  12  -2     2370.59     2307.96     58.08 o
   3  12  -2     1082.34     1020.09     28.10 o
   4  12  -2     4421.56     4316.09     85.68 o
   5  12  -2      637.70      978.60     72.33 o
   6  12  -2    10512.74    10260.36    206.94 o
   7  12  -2      450.44      805.97     51.32 o
   8  12  -2     4937.77     4835.41    117.75 o
   9  12  -2      123.43      197.17     23.13 o
  10  12  -2      161.89      201.08     20.31 o
  11  12  -2      134.77      199.49     18.00 o
  12  12  -2     3645.81     3536.26     82.77 o
  13  12  -2      378.49      507.28     26.42 o
  14  12  -2      794.62      850.69     32.60 o
  15  12  -2      172.98      128.71     17.93 o
  16  12  -2      226.47      178.57     20.15 o
  17  12  -2       44.65       60.04     19.27 o
  18  12  -2      545.43      524.88     39.53 o
  19  12  -2      137.78      151.69     26.11 o
  20  12  -2      442.92      406.07     34.10 o
  21  12  -2       78.76       82.63     48.20 o
   0  13  -2        4.41       14.40     28.17 o
   1  13  -2       22.04       19.36     14.28 o
   2  13  -2      132.73      137.34     15.61 o
   3  13  -2     2571.87     2540.59     55.43 o
   4  13  -2      131.96      295.24     32.81 o
   5  13  -2     3172.78     3147.12     63.80 o
   6  13  -2       60.38      111.72     13.56 o
   7  13  -2     1339.89     1355.26     38.08 o
   8  13  -2      704.57      737.17     32.23 o
   9  13  -2     4576.94     4571.52    116.24 o
  10  13  -2      468.08      748.49     71.77 o
  11  13  -2     6505.17     6081.07    135.47 o
  12  13  -2       91.95      418.50     45.61 o
  13  13  -2     1422.75     1373.45     44.28 o
  14  13  -2      228.28      228.63     20.22 o
  15  13  -2       80.80       65.87     17.45 o
  16  13  -2      113.59      132.24     20.74 o
  17  13  -2     1610.18     1584.00     51.78 o
  18  13  -2      190.34      253.33     25.39 o
  19  13  -2      495.68      516.26     41.80 o
  20  13  -2      273.27      202.92     31.75 o
  21  13  -2      563.35      628.97     58.37 o
   0  14  -2     3470.25     3293.98    112.50 o
   1  14  -2      195.16      342.84     23.16 o
   2  14  -2      912.82      922.19     34.08 o
   3  14  -2      240.29      240.31     14.64 o
   4  14  -2     1180.27     1115.98     33.45 o
   5  14  -2       84.73      202.70     15.77 o
   6  14  -2     1637.47     1540.87     39.27 o
   7  14  -2     1061.67     1117.44     39.80 o
   8  14  -2      799.07      769.23     38.04 o
   9  14  -2      661.44      673.29     32.22 o
  10  14  -2      942.63     1025.32     35.91 o
  11  14  -2     1105.41     1056.93     37.24 o
  12  14  -2      960.18     1188.12     39.48 o
  13  14  -2      478.75      577.69     29.11 o
  14  14  -2     2780.30     2792.62     71.30 o
  15  14  -2       81.15      268.51     26.54 o
  16  14  -2     1847.02     1640.22     51.05 o
  17  14  -2      105.13      123.90     23.51 o
  18  14  -2      708.23      700.53     44.96 o
  19  14  -2        0.95       44.20     26.21 o
  20  14  -2      714.58      667.70     46.95 o
   0  15  -2      624.76      535.09     36.23 o
   1  15  -2      754.70      772.33     27.68 o
   2  15  -2      146.96      242.88     24.13 o
   3  15  -2     3886.72     3557.23     90.54 o
   4  15  -2      361.70      555.56     41.48 o
   5  15  -2     2262.98     2266.35     60.54 o
   6  15  -2      512.69      531.30     25.23 o
   7  15  -2      551.81      560.99     31.21 o
   8  15  -2      505.98      543.32     32.70 o
   9  15  -2     3937.33     3786.82    111.07 o
  10  15  -2      108.53      570.29     65.10 o
  11  15  -2     3094.44     3223.25     82.42 o
  12  15  -2     1297.22     1154.36     43.67 o
  13  15  -2      733.98      700.44     35.12 o
  14  15  -2       67.32      100.49     21.11 o
  15  15  -2      877.33      860.83     40.75 o
  16  15  -2      138.79      180.34     33.54 o
  17  15  -2      943.40      999.94     44.21 o
  18  15  -2      205.51      169.24     29.38 o
  19  15  -2       26.75       13.95     25.67 o
  20  15  -2      167.81      132.30     30.93 o
   0  16  -2     3154.27     2905.28    117.25 o
   1  16  -2     1226.61     1183.50     36.75 o
   2  16  -2     1037.43     1122.85     34.98 o
   3  16  -2       65.06       75.04     22.59 o
   4  16  -2     1905.78     1907.79     54.82 o
   5  16  -2       95.18      547.76     57.59 o
   6  16  -2     3478.05     3704.73    129.90 o
   7  16  -2      178.98      235.25     32.72 o
   8  16  -2      863.27      953.50     60.60 o
   9  16  -2     1719.24     1407.82     70.48 o
  10  16  -2     1494.15     1412.99     48.36 o
  11  16  -2      271.77      243.57     22.46 o
  12  16  -2     1673.27     1808.90     65.69 o
  13  16  -2      486.43      660.49     77.16 o
  14  16  -2     1766.77     1716.47     58.44 o
  15  16  -2      487.72      496.16     32.43 o
  16  16  -2      953.48      999.28     45.70 o
  17  16  -2      141.14      159.44     43.04 o
  18  16  -2      202.43      247.63     32.58 o
  19  16  -2      267.59      300.61     52.26 o
   0  17  -2      729.17      606.08     34.43 o
   1  17  -2     2703.02     2829.81     67.31 o
   2  17  -2     1020.52     1421.06     73.37 o
   3  17  -2     3245.82     3201.68     75.53 o
   4  17  -2      134.73      262.16     24.18 o
   5  17  -2      720.87      627.01     35.74 o
   6  17  -2      452.90      495.29     58.22 o
   7  17  -2      183.54      209.33     73.24 o
   8  17  -2      151.44       48.78     26.96 o
   9  17  -2      281.06      326.59     46.01 o
  10  17  -2      412.53      439.80     44.04 o
  11  17  -2     1233.57     1390.82     74.77 o
  12  17  -2     1155.04      943.06     48.33 o
  13  17  -2      801.38      716.75     43.19 o
  14  17  -2       80.89       93.49     28.53 o
  15  17  -2     1804.35     1796.21     72.76 o
  16  17  -2       73.85      251.95     73.70 o
  17  17  -2     2197.11     2113.61     99.99 o
  18  17  -2      164.37      230.37     77.31 o
  19  17  -2      512.30      506.82     53.92 o
   0  18  -2     2301.20     2232.92     72.94 o
   1  18  -2      519.99      602.46     26.98 o
   2  18  -2     1028.88     1062.64     35.99 o
   3  18  -2       47.33       60.62     15.39 o
   4  18  -2     1273.37     1180.90     41.01 o
   5  18  -2      155.45      340.64     26.63 o
   6  18  -2      421.52      482.68     46.95 o
   7  18  -2       38.23       41.80     27.22 o
   8  18  -2     1376.37     1492.96     71.85 o
   9  18  -2      592.71      604.75     61.04 o
  10  18  -2      376.51      414.12     34.17 o
  11  18  -2      265.22      533.93     44.57 o
  12  18  -2     2153.60     1987.90     76.79 o
  13  18  -2      147.24      282.47     31.83 o
  14  18  -2     1377.90     1327.76     58.66 o
  15  18  -2       16.78       46.04     29.87 o
  16  18  -2      223.69      244.47     39.81 o
  17  18  -2       95.33      147.43     99.85 o
  18  18  -2      738.36      826.12     83.88 o
   0  19  -2      440.62      330.33     28.98 o
   1  19  -2      786.69      722.26     30.33 o
   2  19  -2      163.59      345.27     21.54 o
   3  19  -2     2660.40     2541.18     70.63 o
   4  19  -2      317.14      451.60     66.90 o
   5  19  -2     1453.80     1403.72     59.38 o
   6  19  -2      204.40      180.48     25.73 o
   7  19  -2      238.42      318.77     72.93 o
   8  19  -2      648.01      582.99     47.13 o
   9  19  -2      567.09      697.82     45.55 o
  10  19  -2      674.99      764.45     61.80 o
  11  19  -2     2021.29     1995.11     74.49 o
  12  19  -2      106.78      151.30     27.52 o
  13  19  -2       44.81       20.23     24.61 o
  14  19  -2       12.34        0.38     24.16 o
  15  19  -2      126.19      162.64     36.80 o
  16  19  -2       33.40       83.44     34.29 o
  17  19  -2      384.34      351.97     48.03 o
   0  20  -2     8502.59     8120.48    222.83 o
   1  20  -2      348.07      624.75     70.74 o
   2  20  -2     1034.75     1037.16     37.15 o
   3  20  -2      194.14      173.13     20.47 o
   4  20  -2      274.51      264.82     33.50 o
   5  20  -2      481.99      374.65     35.64 o
   6  20  -2      722.54      723.70     42.48 o
   7  20  -2       85.97      258.94     28.92 o
   8  20  -2      697.37      752.77     43.94 o
   9  20  -2      275.38      155.74     26.49 o
  10  20  -2       48.03       88.64     27.24 o
  11  20  -2      305.99      310.20     32.91 o
  12  20  -2      340.87      373.47     35.57 o
  13  20  -2      476.17      509.50     39.14 o
  14  20  -2     1600.14     1648.27     68.73 o
  15  20  -2       74.68      105.56     34.94 o
  16  20  -2       26.14       34.83     33.12 o
   0  21  -2      251.88      213.55     26.92 o
   1  21  -2      872.38      787.15     31.63 o
   2  21  -2       58.26      153.37     20.38 o
   3  21  -2      576.15      655.03     33.50 o
   4  21  -2       17.64       39.63     22.38 o
   5  21  -2      356.24      393.61     32.83 o
   6  21  -2      156.59      119.99     25.03 o
   7  21  -2      118.14      163.71     34.75 o
   8  21  -2       95.26      196.10     24.53 o
   9  21  -2     1671.14     1535.30     68.04 o
  10  21  -2       24.26      383.12     32.44 o
  11  21  -2      974.17      945.29     51.90 o
  12  21  -2       78.06       99.31     27.71 o
  13  21  -2       74.37       39.39     26.18 o
  14  21  -2       79.49       73.75     34.39 o
  15  21  -2      486.18      496.73     97.66 o
  16  21  -2        7.50       35.68     47.58 o
   0  22  -2     1123.38     1182.27     54.92 o
   1  22  -2     1254.01     1124.18     54.16 o
   2  22  -2      232.65      269.15     22.78 o
   3  22  -2      114.03       56.50     23.12 o
   4  22  -2      143.58      165.81     26.92 o
   5  22  -2      191.61      225.69     31.80 o
   6  22  -2     1136.89     1190.64     68.03 o
   7  22  -2       83.81      383.20     62.39 o
   8  22  -2     1205.42     1200.71     48.44 o
   9  22  -2      251.13      245.39     26.56 o
  10  22  -2       62.72       43.06     21.53 o
  11  22  -2       85.11       64.27     22.45 o
  12  22  -2      726.32      708.48     40.69 o
  13  22  -2       44.84      204.15     31.83 o
  14  22  -2      468.31      450.93     41.30 o
  15  22  -2      221.95      231.09     34.73 o
   0  23  -2     1360.74     1034.01     50.72 o
   1  23  -2     1176.42     1119.24     41.14 o
   2  23  -2       38.93      284.55     81.23 o
   3  23  -2     1823.76     1909.83     71.51 o
   4  23  -2      172.35      349.85     49.41 o
   5  23  -2      931.08      901.35     49.41 o
   6  23  -2       43.13       55.66     24.79 o
   7  23  -2      326.05      370.47     35.28 o
   8  23  -2      121.41      288.48     29.73 o
   9  23  -2     1002.81      926.27     60.81 o
  10  23  -2        8.80      131.02     24.23 o
  11  23  -2      545.30      643.23     38.34 o
  12  23  -2      105.44      151.56     34.61 o
  13  23  -2      143.62      177.49     33.42 o
   0  24  -2     1731.99     1632.98     97.97 o
   1  24  -2       83.83      215.13     22.30 o
   2  24  -2      393.85      439.03     31.62 o
   3  24  -2      328.40      326.38     28.81 o
   4  24  -2      670.03      602.47     42.02 o
   5  24  -2       63.00      314.73     79.35 o
   6  24  -2     1452.27     1474.72     63.20 o
   7  24  -2       26.11      388.25     40.79 o
   8  24  -2      832.70      823.06     42.34 o
   9  24  -2       40.99       69.84     23.34 o
  10  24  -2       81.91       88.40     23.60 o
  11  24  -2       20.62      133.33     25.37 o
  12  24  -2      363.50      371.91     38.64 o
   0  25  -2      436.02      351.01     41.61 o
   1  25  -2       43.17       25.21     24.66 o
   2  25  -2      103.71       63.37     22.78 o
   3  25  -2      236.32      289.64     29.19 o
   4  25  -2      239.43      228.29     31.58 o
   5  25  -2      110.60      126.34     28.79 o
   6  25  -2      291.80      175.15     25.90 o
   7  25  -2       40.83       99.34     32.11 o
   8  25  -2        7.35       97.65     23.59 o
   9  25  -2      878.16      910.40     46.18 o
  10  25  -2      135.30      477.97     34.08 o
  11  25  -2      897.91      920.73     53.78 o
   0  26  -2     1456.40     1460.49     76.39 o
   1  26  -2       69.04      163.08     29.18 o
   2  26  -2      118.81      210.72     32.02 o
   3  26  -2       89.91       80.03     24.40 o
   4  26  -2       96.96      110.63     24.83 o
   5  26  -2       21.35      145.95     29.88 o
   6  26  -2      968.23      869.44     62.07 o
   7  26  -2        4.93      268.89     50.60 o
   8  26  -2      574.86      569.93     37.37 o
   9  26  -2       37.96       89.36     24.51 o
   1  27  -2      157.94      164.01     49.45 o
   2  27  -2      180.66      203.45     51.96 o
   3  27  -2      661.87      702.38     77.00 o
   4  27  -2      178.01      180.79     70.74 o
   5  27  -2      123.76      144.48     30.45 o
   6  27  -2       22.88       27.01     26.89 o
   7  27  -2       85.82      129.68     30.33 o
   2  28  -2      268.63      261.67     58.22 o
   3  28  -2      211.91      151.49     53.84 o
   2   0  -1    38336.82    38831.14   1041.40 o
   4   0  -1    28367.66    29510.23   1036.12 o
   6   0  -1     1815.84     1951.95     58.11 o
   8   0  -1    13692.34    14677.65    393.02 o
  10   0  -1     4944.33     4663.85    142.93 o
  12   0  -1     1504.19     1474.42     59.95 o
  14   0  -1      762.36      799.58     37.68 o
  16   0  -1     8193.85     8213.14    244.80 o
  18   0  -1     4648.47     4352.93    170.08 o
  20   0  -1     2016.93     1961.44    113.31 o
  22   0  -1     1353.60     1377.84    103.29 o
  24   0  -1      902.77      823.20     95.15 o
   1   1  -1    10817.88    11411.33    270.56 o
   2   1  -1      853.43      824.19     21.48 o
   3   1  -1     9464.89     9194.94    195.99 o
   4   1  -1     1564.27     1472.75     41.96 o
   5   1  -1      709.30      504.38     16.24 o
   6   1  -1      438.93      449.37     14.83 o
   7   1  -1     5081.14     4636.84    100.16 o
   8   1  -1      153.58      176.18     10.45 o
   9   1  -1     1501.35     1576.73     38.07 o
  10   1  -1      625.48      593.07     22.13 o
  11   1  -1     1333.17     1434.40     35.80 o
  12   1  -1      147.31      141.37     12.58 o
  13   1  -1     6612.43     6404.23    143.17 o
  14   1  -1      396.20      406.82     18.38 o
  15   1  -1     3487.65     3412.28     73.37 o
  16   1  -1      276.65      350.18     21.22 o
  17   1  -1      958.50      944.12     40.20 o
  18   1  -1      356.49      318.80     29.09 o
  19   1  -1      715.00      827.07     42.92 o
  20   1  -1      174.37      201.99     28.76 o
  21   1  -1      868.73      817.42     61.97 o
  22   1  -1      251.10      218.99     39.83 o
  23   1  -1        6.20       27.59     45.07 o
  24   1  -1      102.66       96.35     41.94 o
   1   2  -1      316.52      309.25     10.85 o
   2   2  -1    13403.99    13491.54    238.13 o
   3   2  -1       96.02       88.05      9.03 o
   4   2  -1    17860.10    17222.02    417.96 o
   5   2  -1      111.76      136.17     12.84 o
   6   2  -1     3797.84     3616.66     81.12 o
   7   2  -1      625.08      619.63     20.68 o
   8   2  -1     2664.89     2654.31     62.42 o
   9   2  -1     1027.13     1124.05     27.97 o
  10   2  -1     7856.07     7690.62    144.85 o
  11   2  -1      165.77      208.13     12.53 o
  12   2  -1      265.38      264.44     14.66 o
  13   2  -1      270.73      273.35     16.36 o
  14   2  -1     2071.24     2194.88     55.93 o
  15   2  -1      321.72      343.51     17.83 o
  16   2  -1     3604.25     3625.18     88.28 o
  17   2  -1      194.91      205.58     21.62 o
  18   2  -1      639.01      598.09     34.19 o
  19   2  -1        9.11       26.26     18.83 o
  20   2  -1      462.20      446.33     36.44 o
  21   2  -1        3.76       31.33     24.94 o
  22   2  -1      149.06      204.09     38.92 o
  23   2  -1       78.73      135.90     36.61 o
  24   2  -1      442.09      590.44     57.22 o
   1   3  -1    23478.90    23316.54    477.02 o
   2   3  -1     1261.49     1071.72     25.07 o
   3   3  -1    23060.50    22864.00    474.08 o
   4   3  -1     1893.79     1672.13     65.29 o
   5   3  -1    17559.86    17220.06    575.76 o
   6   3  -1      670.56      593.48     31.31 o
   7   3  -1      580.52      505.09     29.23 o
   8   3  -1      509.67      558.25     20.93 o
   9   3  -1     3441.28     3559.77     74.98 o
  10   3  -1      286.62      381.89     15.91 o
  11   3  -1      899.29     1036.31     29.30 o
  12   3  -1      182.65      222.55     13.47 o
  13   3  -1     4992.67     4868.67    100.72 o
  14   3  -1     1782.86     1754.88     46.64 o
  15   3  -1     2441.02     2401.48     70.29 o
  16   3  -1      116.70      158.60     17.12 o
  17   3  -1     2019.91     1968.51     59.26 o
  18   3  -1       59.36       66.24     17.52 o
  19   3  -1     3772.32     3838.60    118.23 o
  20   3  -1       28.26       65.09     25.25 o
  21   3  -1     2729.00     2691.50    101.00 o
  22   3  -1       47.43       63.44     33.37 o
  23   3  -1      189.94      102.76     36.29 o
  24   3  -1      378.42      322.28     47.81 o
   1   4  -1     1983.60     1789.13     36.97 o
   2   4  -1    19997.02    20364.75    402.93 o
   3   4  -1     2530.68     2250.50     51.01 o
   4   4  -1     2560.67     2934.06     83.43 o
   5   4  -1     2452.28     2205.44     66.33 o
   6   4  -1     5460.58     5258.42    140.53 o
   7   4  -1     1293.87     1244.62     37.26 o
   8   4  -1    11292.84    12111.49    257.93 o
   9   4  -1      428.36      574.81     22.81 o
  10   4  -1     9255.91     8895.98    176.86 o
  11   4  -1     1310.16     1331.44     33.09 o
  12   4  -1     6224.00     6284.33    122.98 o
  13   4  -1      359.22      372.46     17.41 o
  14   4  -1      140.64      151.73     17.43 o
  15   4  -1     1070.53      969.09     42.64 o
  16   4  -1     2428.54     2322.69     79.24 o
  17   4  -1       82.42      142.29     19.82 o
  18   4  -1     1613.20     1407.89     87.77 o
  19   4  -1      142.19      203.84     28.38 o
  20   4  -1      160.44      167.19     28.58 o
  21   4  -1       87.75       64.19     26.42 o
  22   4  -1     1601.24     1570.81     88.42 o
  23   4  -1      160.35      182.90     39.53 o
  24   4  -1     1184.71     1303.76     78.57 o
   1   5  -1    39820.38    39635.57    788.28 o
   2   5  -1     1853.20     2016.81     42.12 o
   3   5  -1    31286.73    32704.77    602.12 o
   4   5  -1     2785.93     2759.94     60.99 o
   5   5  -1      864.15     1176.40     40.10 o
   6   5  -1     1056.61      990.96     33.04 o
   7   5  -1    18836.36    19241.78    443.65 o
   8   5  -1      303.37      534.34     43.55 o
   9   5  -1      457.66      486.26     19.55 o
  10   5  -1     1301.32     1347.74     38.35 o
  11   5  -1     3320.97     3415.31     78.44 o
  12   5  -1      664.83      684.29     25.61 o
  13   5  -1     5453.49     5460.10    116.22 o
  14   5  -1      211.85      217.69     22.87 o
  15   5  -1     1167.18     1138.80     42.04 o
  16   5  -1       56.49      102.01     21.60 o
  17   5  -1      221.16      211.20     19.33 o
  18   5  -1      155.92      180.56     22.14 o
  19   5  -1      884.01      930.61     41.54 o
  20   5  -1      262.95      308.96     33.47 o
  21   5  -1     1186.00     1316.58    111.57 o
  22   5  -1       51.71       21.71     28.51 o
  23   5  -1       29.76      -27.60     45.70 o
  24   5  -1       26.95       31.61     35.62 o
   1   6  -1      827.14      769.25     27.92 o
   2   6  -1    33610.38    35134.08    631.30 o
   3   6  -1     1863.67     2230.59     46.26 o
   4   6  -1    24821.83    25431.80    503.36 o
   5   6  -1       17.97      205.32     39.76 o
   6   6  -1     4763.09     4473.68     93.45 o
   7   6  -1      356.42      317.77     15.63 o
   8   6  -1    11369.03    11779.29    243.30 o
   9   6  -1       63.08      295.61     25.03 o
  10   6  -1     6778.80     6163.18    139.30 o
  11   6  -1      309.72      345.22     31.89 o
  12   6  -1     4614.47     4689.40    121.65 o
  13   6  -1      111.09      102.82     16.26 o
  14   6  -1      831.76      822.36     34.98 o
  15   6  -1      158.34      204.95     18.12 o
  16   6  -1     2530.81     2542.52     69.48 o
  17   6  -1       69.50      153.89     20.23 o
  18   6  -1     3203.30     3041.34     84.66 o
  19   6  -1      402.46      365.04     29.04 o
  20   6  -1       30.92       31.05     24.58 o
  21   6  -1       29.60       85.87     44.73 o
  22   6  -1     1119.45     1160.21     59.57 o
  23   6  -1       58.10       20.66     34.25 o
   1   7  -1      825.79      612.03     24.10 o
   2   7  -1     1169.63     1115.13     26.90 o
   3   7  -1    14422.80    15378.40    285.21 o
   4   7  -1     1217.33     1467.10     36.30 o
   5   7  -1    21845.71    22545.89    460.62 o
   6   7  -1      325.80     1204.22     57.29 o
   7   7  -1    45334.19    47791.48    875.68 o
   8   7  -1      432.67      664.94     33.02 o
   9   7  -1     1734.34     1770.59     48.38 o
  10   7  -1        6.85       34.82     10.59 o
  11   7  -1      158.40      140.52     12.58 o
  12   7  -1       91.23      106.03     11.54 o
  13   7  -1     3967.68     3793.36     98.38 o
  14   7  -1      151.96      218.83     18.26 o
  15   7  -1     2196.52     2118.47     57.97 o
  16   7  -1       54.34       49.93     16.03 o
  17   7  -1       25.73       55.02     21.22 o
  18   7  -1      124.87      150.92     21.82 o
  19   7  -1     3395.03     3359.01     90.83 o
  20   7  -1        3.50       96.70     27.41 o
  21   7  -1     2550.26     2606.78     92.22 o
  22   7  -1      157.02      126.06     36.91 o
  23   7  -1      487.30      555.42     54.63 o
   1   8  -1      399.15      344.91     15.80 o
   2   8  -1     2583.04     2683.10     49.13 o
   3   8  -1      672.43      910.51     52.49 o
   4   8  -1    14537.71    14460.82    278.12 o
   5   8  -1     1095.22     1199.30     52.67 o
   6   8  -1    11091.48    11619.87    233.46 o
   7   8  -1      303.39      341.69     15.89 o
   8   8  -1     3011.87     2914.87     61.67 o
   9   8  -1      772.42      981.89     42.79 o
  10   8  -1     9067.33     8616.66    189.16 o
  11   8  -1      219.47      279.90     19.77 o
  12   8  -1     1080.63     1121.21     35.73 o
  13   8  -1      396.80      378.79     19.68 o
  14   8  -1     2578.72     2461.52     56.49 o
  15   8  -1      810.43      860.54     30.97 o
  16   8  -1     1579.95     1572.57     43.38 o
  17   8  -1       21.02      109.84     29.00 o
  18   8  -1     1630.86     1660.52     54.81 o
  19   8  -1      416.01      454.78     37.14 o
  20   8  -1      304.39      349.17     30.29 o
  21   8  -1        2.48       42.57     31.87 o
  22   8  -1     1478.16     1397.20     78.08 o
  23   8  -1      225.72      266.92     43.82 o
   1   9  -1    12556.15    11562.04    226.03 o
   2   9  -1      747.34     1230.94     60.24 o
   3   9  -1     4992.50     5049.05     96.78 o
   4   9  -1       95.48      119.67     11.45 o
   5   9  -1    11509.77    11300.43    231.12 o
   6   9  -1      642.16      783.98     47.89 o
   7   9  -1     7731.50     7730.33    166.56 o
   8   9  -1      151.85      203.66     15.40 o
   9   9  -1     2090.41     2095.22     45.67 o
  10   9  -1       39.06       49.67     12.40 o
  11   9  -1      513.00      547.80     23.87 o
  12   9  -1      115.79      262.46     32.52 o
  13   9  -1     4473.54     4311.79     92.13 o
  14   9  -1      715.01      743.85     28.47 o
  15   9  -1     4810.52     4814.65     98.21 o
  16   9  -1      104.22      126.72     18.30 o
  17   9  -1      139.59      142.16     19.57 o
  18   9  -1       67.90       63.52     20.19 o
  19   9  -1     1680.75     1666.53     80.33 o
  20   9  -1      236.47      236.49     30.41 o
  21   9  -1      973.59      934.38     65.20 o
  22   9  -1       17.52       31.07     32.92 o
  23   9  -1       43.98      -12.07     33.86 o
   1  10  -1      241.89      216.00     12.31 o
   2  10  -1     7046.99     7121.10    144.02 o
   3  10  -1      390.18      914.48    101.73 o
   4  10  -1     9651.20     9699.15    215.62 o
   5  10  -1       47.15      125.05     26.25 o
   6  10  -1      745.70      789.30     26.92 o
   7  10  -1       51.78      223.31     38.01 o
   8  10  -1    11666.66    11654.23    220.17 o
   9  10  -1      744.30     1023.57     48.47 o
  10  10  -1     5580.17     5621.80    111.66 o
  11  10  -1      139.17      293.24     36.21 o
  12  10  -1     4783.05     4672.92    101.76 o
  13  10  -1      500.32      538.54     38.01 o
  14  10  -1      181.70      253.99     24.03 o
  15  10  -1       76.54       92.66     17.54 o
  16  10  -1      572.09      736.28     42.93 o
  17  10  -1      178.71      228.74     23.51 o
  18  10  -1      983.83     1035.02     58.87 o
  19  10  -1       29.62        4.75     42.26 o
  20  10  -1       34.37       62.14     24.97 o
  21  10  -1       59.48       79.07     27.02 o
  22  10  -1     2457.36     2259.87    108.89 o
   1  11  -1      592.88      505.92     19.27 o
   2  11  -1      226.75      417.09     17.51 o
   3  11  -1     1744.03     1984.59     47.21 o
   4  11  -1      444.65      502.69     36.05 o
   5  11  -1     2716.81     2640.03     67.06 o
   6  11  -1       23.11      144.93     13.56 o
   7  11  -1     3382.18     3458.87     78.16 o
   8  11  -1      973.63      954.24     27.54 o
   9  11  -1     2904.43     2787.56     61.30 o
  10  11  -1      482.50      455.51     19.19 o
  11  11  -1     1882.40     1919.76     44.54 o
  12  11  -1     1093.37      994.67     34.38 o
  13  11  -1     1712.04     1649.02     40.71 o
  14  11  -1     1791.58     1511.03     45.52 o
  15  11  -1      991.76     1022.23     42.54 o
  16  11  -1        8.64       42.05     18.34 o
  17  11  -1      115.40      105.42     28.64 o
  18  11  -1      127.17      166.83     27.38 o
  19  11  -1     1917.43     1970.46     90.30 o
  20  11  -1      119.05      177.46     29.02 o
  21  11  -1      684.65      660.13     45.75 o
  22  11  -1       55.16       67.84     63.85 o
   1  12  -1      541.37      568.02     22.21 o
   2  12  -1      137.93      180.67     11.73 o
   3  12  -1     1235.51     1049.77     34.40 o
   4  12  -1     5436.53     5364.09    132.05 o
   5  12  -1      108.29      143.60     13.85 o
   6  12  -1     1062.59     1077.20     35.38 o
   7  12  -1       54.18       94.36     13.23 o
   8  12  -1     1299.90     1278.20     37.27 o
   9  12  -1      438.78      462.10     20.76 o
  10  12  -1     4487.48     4509.43     98.00 o
  11  12  -1       64.90      200.38     20.53 o
  12  12  -1     1294.09     1305.96     43.51 o
  13  12  -1       52.99      188.79     20.62 o
  14  12  -1     1531.66     1429.46     45.92 o
  15  12  -1      223.99      184.32     22.01 o
  16  12  -1      824.93      853.46     39.46 o
  17  12  -1      228.80      265.15     29.75 o
  18  12  -1     1283.26     1185.55     56.09 o
  19  12  -1       47.48       51.62     29.76 o
  20  12  -1      296.16      309.38     42.58 o
  21  12  -1       21.61       64.24     34.03 o
  22  12  -1      297.18      300.77     45.93 o
   1  13  -1     2413.75     2321.34     52.18 o
   2  13  -1      340.81      390.34     16.08 o
   3  13  -1      310.20      342.84     16.34 o
   4  13  -1      781.44      777.52     28.96 o
   5  13  -1     2851.24     3102.69     78.89 o
   6  13  -1      127.99      374.35     44.45 o
   7  13  -1     8090.58     8128.46    170.31 o
   8  13  -1      549.17      607.19     30.61 o
   9  13  -1      704.10      685.21     25.69 o
  10  13  -1      339.80      270.94     17.68 o
  11  13  -1      209.36      189.01     19.27 o
  12  13  -1      377.64      412.38     25.61 o
  13  13  -1     1738.23     1854.09     60.77 o
  14  13  -1      672.42      601.13     31.53 o
  15  13  -1     1016.27      938.52     40.02 o
  16  13  -1      196.16      209.37     23.32 o
  17  13  -1        4.96       -4.13     23.37 o
  18  13  -1      190.36      211.19     34.29 o
  19  13  -1     1038.63     1076.40     65.28 o
  20  13  -1       13.33       95.10     32.53 o
  21  13  -1     1348.55     1278.25     62.64 o
   1  14  -1      601.80      499.83     18.64 o
   2  14  -1     1177.65     1122.83     30.28 o
   3  14  -1      504.62      476.17     20.45 o
   4  14  -1     2442.67     2297.34     54.61 o
   5  14  -1      490.26      550.82     24.87 o
   6  14  -1      621.48      644.82     27.63 o
   7  14  -1      424.90      514.96     22.11 o
   8  14  -1     2031.91     2045.57     49.11 o
   9  14  -1     1022.19      903.64     30.80 o
  10  14  -1     1152.67     1192.50     41.34 o
  11  14  -1     1108.39      856.91     35.86 o
  12  14  -1       31.06       43.43     16.79 o
  13  14  -1      810.38      799.01     36.49 o
  14  14  -1     1350.17     1347.10     47.13 o
  15  14  -1     1128.48      979.51     45.87 o
  16  14  -1     1761.19     1733.30     69.02 o
  17  14  -1       74.67      132.39     26.87 o
  18  14  -1      980.18      957.08     52.05 o
  19  14  -1       78.37       84.37     27.57 o
  20  14  -1       47.23       60.04     32.17 o
  21  14  -1       16.64       35.29     27.23 o
   1  15  -1     3235.58     3130.33     73.88 o
   2  15  -1      120.85      193.31     14.38 o
   3  15  -1      879.46      879.54     28.96 o
   4  15  -1      342.20      355.22     18.19 o
   5  15  -1      339.30      363.77     19.56 o
   6  15  -1      206.32      232.52     22.03 o
   7  15  -1      636.46      627.65     26.14 o
   8  15  -1     1167.68     1068.60     33.37 o
   9  15  -1      394.58      373.47     20.85 o
  10  15  -1      996.80      801.37     37.23 o
  11  15  -1     1095.50     1038.89     41.47 o
  12  15  -1      277.55      506.27     38.17 o
  13  15  -1     2642.39     2593.37     75.58 o
  14  15  -1      127.44      261.84     23.80 o
  15  15  -1      954.73     1051.43     49.23 o
  16  15  -1       40.48       69.74     24.33 o
  17  15  -1      122.41      140.59     44.79 o
  18  15  -1      386.54      348.65     56.21 o
  19  15  -1      480.62      542.87     48.96 o
  20  15  -1        7.24       24.26     31.86 o
   1  16  -1      542.34      490.65     22.46 o
   2  16  -1     2559.29     2488.84     58.79 o
   3  16  -1      290.20      489.72     55.67 o
   4  16  -1     4311.94     4192.15     90.46 o
   5  16  -1      125.93      174.61     21.03 o
   6  16  -1      383.18      494.87     22.31 o
   7  16  -1      480.83      520.49     23.20 o
   8  16  -1      858.28     1001.01     35.49 o
   9  16  -1     1183.90     1039.18     50.60 o
  10  16  -1     1747.80     1806.00     56.84 o
  11  16  -1      752.25      832.08     46.08 o
  12  16  -1     1025.93     1142.75     43.85 o
  13  16  -1      309.42      275.37     24.51 o
  14  16  -1       29.53       56.35     19.63 o
  15  16  -1      238.41      256.49     33.60 o
  16  16  -1     1869.64     1795.45     71.69 o
  17  16  -1       60.37      125.10     27.80 o
  18  16  -1      846.12      828.56     50.71 o
  19  16  -1       62.52      101.61     28.96 o
  20  16  -1       90.59      143.36     37.63 o
   1  17  -1     3772.69     3732.14     87.49 o
   2  17  -1      552.71      593.58     24.46 o
   3  17  -1       31.97       32.97     12.27 o
   4  17  -1      101.52      240.71     28.70 o
   5  17  -1     3905.95     3851.14     84.58 o
   6  17  -1     1842.52     1573.88     43.27 o
   7  17  -1        4.10       18.78     12.27 o
   8  17  -1     1933.47     1660.44     41.30 o
   9  17  -1      928.30      926.42     36.85 o
  10  17  -1      653.06      565.13     30.38 o
  11  17  -1      461.90      476.66     28.66 o
  12  17  -1       10.37      198.56     25.51 o
  13  17  -1     1643.12     1618.60     55.82 o
  14  17  -1      321.01      370.56     32.70 o
  15  17  -1      761.48      828.64     47.14 o
  16  17  -1      233.62      190.36     29.63 o
  17  17  -1       50.99       31.10     25.92 o
  18  17  -1       45.32      107.57     28.47 o
  19  17  -1     1301.85     1326.96     62.98 o
   1  18  -1      567.07      686.37     31.84 o
   2  18  -1     3169.83     3059.52     85.54 o
   3  18  -1        8.14      484.53     50.08 o
   4  18  -1     1343.66     1271.21     37.91 o
   5  18  -1      283.57      239.08     18.20 o
   6  18  -1      157.62      136.67     14.71 o
   7  18  -1      185.85      210.87     17.87 o
   8  18  -1      327.81      342.98     22.08 o
   9  18  -1      176.29      232.61     24.15 o
  10  18  -1     2517.88     2598.38     67.20 o
  11  18  -1      129.03      266.16     27.23 o
  12  18  -1      225.40      336.89     32.65 o
  13  18  -1       15.24       27.46     19.67 o
  14  18  -1     1043.46     1023.18     54.67 o
  15  18  -1       40.21      348.76     81.91 o
  16  18  -1     1396.77     1406.92     59.95 o
  17  18  -1      162.49      195.32     31.54 o
  18  18  -1      367.40      418.68     39.23 o
  19  18  -1      158.65      105.08     30.52 o
   1  19  -1     7365.67     6929.91    142.23 o
   2  19  -1      732.10     1095.73     64.40 o
   3  19  -1      213.93      244.31     21.47 o
   4  19  -1       13.67       64.13     21.41 o
   5  19  -1     1114.16     1145.80     42.82 o
   6  19  -1      207.59      219.40     18.68 o
   7  19  -1      490.13      522.68     26.01 o
   8  19  -1       76.98      332.75     40.20 o
   9  19  -1     1615.15     1498.84     51.20 o
  10  19  -1       17.85       47.95     16.49 o
  11  19  -1     1050.21      916.94     35.72 o
  12  19  -1      438.56      406.23     26.99 o
  13  19  -1     1690.62     1748.90     58.96 o
  14  19  -1       18.11      348.72     60.99 o
  15  19  -1     1240.98     1168.77     56.01 o
  16  19  -1      182.69      159.21     82.01 o
  17  19  -1      275.72      213.11     41.39 o
  18  19  -1       22.08       67.40     35.47 o
   1  20  -1      331.55      386.08     22.86 o
   2  20  -1     2338.93     2297.39     66.47 o
   3  20  -1      152.27      511.92     44.86 o
   4  20  -1     1624.80     1702.54     61.89 o
   5  20  -1       81.01      133.34     16.99 o
   6  20  -1      247.56      230.41     19.54 o
   7  20  -1       56.94      120.70     19.15 o
   8  20  -1      208.26      255.62     27.56 o
   9  20  -1      193.78      319.21     29.00 o
  10  20  -1     2223.41     2191.76     75.21 o
  11  20  -1      186.98      351.65     27.60 o
  12  20  -1      626.95      620.27     41.47 o
  13  20  -1       32.77       66.15     24.23 o
  14  20  -1      243.20      267.00     31.68 o
  15  20  -1       22.11      125.50     46.55 o
  16  20  -1      966.55      928.42     58.00 o
  17  20  -1      305.97      485.78     41.48 o
   1  21  -1     1032.58     1044.10     39.41 o
   2  21  -1      120.95      152.09     18.13 o
   3  21  -1      128.00      144.47     20.06 o
   4  21  -1      473.31      513.17     29.74 o
   5  21  -1      642.90      781.79     31.82 o
   6  21  -1      248.99      461.30     50.20 o
   7  21  -1     2419.82     2160.33     65.41 o
   8  21  -1      238.94      433.76     33.79 o
   9  21  -1      205.56      269.34     25.62 o
  10  21  -1      427.80      361.47     28.50 o
  11  21  -1      118.27      100.02     22.03 o
  12  21  -1       85.13      129.26     26.12 o
  13  21  -1     1228.33     1165.07     55.62 o
  14  21  -1       10.73       93.44     26.57 o
  15  21  -1       84.45      111.56     28.15 o
  16  21  -1        3.12       26.45     27.15 o
   1  22  -1       86.45       82.33     19.43 o
   2  22  -1      690.22      731.06     35.35 o
   3  22  -1      396.82      533.40     58.93 o
   4  22  -1     1371.93     1409.95     44.23 o
   5  22  -1       43.82      307.17     38.46 o
   6  22  -1      558.70      538.52     35.15 o
   7  22  -1      691.60      599.35     33.34 o
   8  22  -1     1491.25     1414.60     50.13 o
   9  22  -1      280.95      705.29     83.67 o
  10  22  -1     2369.51     2316.76    107.52 o
  11  22  -1       14.47      306.68     34.10 o
  12  22  -1      670.56      645.26     43.96 o
  13  22  -1       84.53       70.65     26.29 o
  14  22  -1      156.33      153.92     29.87 o
  15  22  -1      119.39      106.93     29.61 o
   1  23  -1     1055.96     1120.19     43.68 o
   2  23  -1       56.99      202.17     22.90 o
   3  23  -1      420.61      468.08     34.19 o
   4  23  -1       71.12       44.20     17.01 o
   5  23  -1     1135.95     1146.59     45.50 o
   6  23  -1       83.84      498.87     69.21 o
   7  23  -1     1450.68     1381.31     50.49 o
   8  23  -1       52.08      213.14     52.14 o
   9  23  -1      361.02      361.71     29.05 o
  10  23  -1       57.46       56.93     24.72 o
  11  23  -1      173.17      242.23     31.57 o
  12  23  -1       43.66      181.19     33.71 o
  13  23  -1      679.20      689.82     46.38 o
  14  23  -1       13.96       90.02     28.55 o
   1  24  -1       75.25       71.68     20.18 o
   2  24  -1      417.86      470.56     34.55 o
   3  24  -1      231.71      271.05     25.09 o
   4  24  -1      716.25      792.52     37.27 o
   5  24  -1      667.10      573.25     33.65 o
   6  24  -1       21.61       26.48     20.22 o
   7  24  -1      122.96      140.33     22.57 o
   8  24  -1      395.79      462.94     46.17 o
   9  24  -1      472.32      475.01     32.52 o
  10  24  -1      832.86      842.16     49.63 o
  11  24  -1       45.71      118.24     28.04 o
  12  24  -1      245.01      270.55     33.97 o
  13  24  -1       25.81       23.37     26.46 o
   1  25  -1      188.90      159.27     32.76 o
   2  25  -1      214.41      196.61     28.04 o
   3  25  -1       41.29       47.52     23.32 o
   4  25  -1      168.91      154.90     32.07 o
   5  25  -1      309.14      266.97     38.72 o
   6  25  -1        2.50      283.63     50.60 o
   7  25  -1     1102.39     1068.72     53.89 o
   8  25  -1      257.57      378.52     66.64 o
   9  25  -1      316.66      315.12     42.93 o
  10  25  -1       34.87       69.61     32.75 o
  11  25  -1      494.09      531.74     50.85 o
  12  25  -1       58.92      172.91     38.06 o
   1  26  -1      179.16      122.07     32.76 o
   2  26  -1      599.70      656.95     42.86 o
   3  26  -1      155.24      358.96     99.22 o
   4  26  -1     1169.84     1120.17     80.75 o
   5  26  -1      284.66      318.70     40.50 o
   6  26  -1       72.89       69.01     31.59 o
   7  26  -1      135.24       58.32     26.12 o
   8  26  -1      150.01      146.40     41.00 o
   9  26  -1      102.78      239.05     40.50 o
  10  26  -1      634.94      626.09     85.14 o
   1  27  -1      320.42      295.56     31.68 o
   2  27  -1      148.42       72.06     25.58 o
   3  27  -1       86.40      110.46     33.40 o
   4  27  -1      546.68      535.16     70.11 o
   5  27  -1      638.85      622.91     53.62 o
   6  27  -1      291.12      372.35     71.05 o
   7  27  -1      571.05      583.15     53.56 o
   8  27  -1       25.91      206.39     89.83 o
   1  28  -1      149.10      113.09     23.90 o
   2  28  -1       79.06       69.10     32.07 o
   3  28  -1      153.68      181.42     37.59 o
   4  28  -1      121.49      168.25     61.66 o
   5  28  -1      216.22      251.64     40.06 o
   6  28  -1      138.94      132.61     52.27 o
   2   0   0     8935.99     9849.97    314.33 o
   4   0   0     7327.55     7982.27    257.28 o
   6   0   0     1885.43     2107.21     74.80 o
   8   0   0       23.31       98.29     15.47 o
  10   0   0     3968.53     3920.72    135.66 o
  12   0   0     2573.71     2385.75     89.86 o
  14   0   0    21658.09    22344.76    723.86 o
  16   0   0      136.04      147.91     19.78 o
  18   0   0     1931.22     2016.38     70.94 o
  20   0   0     5167.99     5075.03    261.67 o
  22   0   0      881.39      923.36     92.02 o
  24   0   0       65.70       21.91     48.20 o
   0   1   0      101.33       -1.59      1.06 o
   1   1   0     5504.99     5822.01    150.37 o
   2   1   0        0.27        7.39      2.80 o
   3   1   0     1420.17     1583.04     34.95 o
   4   1   0      318.24      304.67     18.29 o
   5   1   0    32746.43    32298.95    744.02 o
   6   1   0      357.91      308.64     13.11 o
   7   1   0      281.84      320.47     12.47 o
   8   1   0     1277.48     1335.84     34.01 o
   9   1   0     1407.34     1383.95     35.70 o
  10   1   0      419.03      435.50     18.07 o
  11   1   0     6532.68     6647.53    142.08 o
  12   1   0      616.83      676.01     22.67 o
  13   1   0       43.58       52.80     10.72 o
  14   1   0      142.35      135.32     13.20 o
  15   1   0     8773.92     8521.24    183.33 o
  16   1   0      260.20      275.84     19.02 o
  17   1   0     2759.05     2772.88     69.15 o
  18   1   0      166.00      176.75     24.78 o
  19   1   0     2220.60     2373.29    100.48 o
  20   1   0      452.75      442.72     58.84 o
  21   1   0        8.35       66.69     30.76 o
  22   1   0      345.40      367.82     44.70 o
  23   1   0     1263.09     1135.54     70.60 o
  24   1   0      129.57      110.03     37.11 o
   0   2   0    11045.19    10991.09    281.95 o
   1   2   0        9.64       -3.05      2.99 o
   2   2   0     1481.80     1540.08     33.52 o
   3   2   0     1217.72     1175.20     24.96 o
   4   2   0     2023.21     1815.05     34.44 o
   5   2   0      613.70      536.62     16.95 o
   6   2   0      695.14      658.51     19.41 o
   7   2   0      127.05      131.60     10.13 o
   8   2   0     5076.43     4758.99    103.75 o
   9   2   0       30.40       15.36      8.17 o
  10   2   0     1315.32     1494.78     35.37 o
  11   2   0       24.87       20.59      9.20 o
  12   2   0     5870.20     5458.76    109.32 o
  13   2   0      552.54      625.05     22.75 o
  14   2   0     5009.11     4910.00    100.41 o
  15   2   0      706.22      802.27     27.44 o
  16   2   0      447.44      556.10     23.34 o
  17   2   0     1555.21     1652.38     43.77 o
  18   2   0     1777.17     1768.27     64.51 o
  19   2   0      851.13      750.48     37.53 o
  20   2   0     3249.87     2779.63    113.76 o
  21   2   0      135.46       93.81     32.04 o
  22   2   0     1869.76     1884.49    114.25 o
  23   2   0       67.16       98.46     35.38 o
  24   2   0       46.50       41.93     34.30 o
   0   3   0      266.35      227.94     11.17 o
   1   3   0    37567.78    36747.13   2792.56 o
   2   3   0      112.84      206.17     34.87 o
   3   3   0    40548.27    40741.86    822.50 o
   4   3   0      188.84      403.59     28.18 o
   5   3   0    54322.39    55626.73    960.40 o
   6   3   0      606.94      568.57     18.92 o
   7   3   0     2067.16     2041.77     43.78 o
   8   3   0      760.86      736.53     21.97 o
   9   3   0     3575.40     3228.09     73.05 o
  10   3   0      196.41      195.41     15.55 o
  11   3   0       42.22       64.73      9.88 o
  12   3   0       46.21       37.59     10.08 o
  13   3   0     2149.65     2128.74     48.54 o
  14   3   0      125.86      146.60     13.37 o
  15   3   0    10217.79     9619.65    188.83 o
  16   3   0      151.84      224.33     16.20 o
  17   3   0     6620.10     6476.01    160.92 o
  18   3   0      782.90      839.92     38.59 o
  19   3   0     1325.51     1401.30     84.92 o
  20   3   0        0.53       61.90     29.43 o
  21   3   0      146.24      192.91     36.06 o
  22   3   0      105.57      134.16     34.20 o
  23   3   0     1120.46     1128.13     71.46 o
  24   3   0        4.24       30.99     32.76 o
   0   4   0     8920.59     9404.70    242.45 o
   1   4   0        0.99       46.83      7.62 o
   2   4   0     6339.96     6174.72    139.69 o
   3   4   0        8.03       -7.78      5.19 o
   4   4   0     8630.86     8764.20    179.76 o
   5   4   0      129.76       88.06      8.18 o
   6   4   0     7414.37     7980.77    151.18 o
   7   4   0     5420.26     5605.54    109.68 o
   8   4   0     3798.07     3672.35     74.45 o
   9   4   0      109.07      186.15     11.73 o
  10   4   0       14.73       31.33      9.95 o
  11   4   0        0.42       35.75     10.40 o
  12   4   0     4334.67     3812.13     78.81 o
  13   4   0      104.81      115.01     12.62 o
  14   4   0     3538.04     3715.40     78.40 o
  15   4   0      542.81      514.29     21.55 o
  16   4   0     1566.48     1533.14     40.30 o
  17   4   0      102.88      132.12     19.77 o
  18   4   0      204.99      300.83     53.35 o
  19   4   0      576.05      514.01     37.06 o
  20   4   0      288.89      276.88     30.68 o
  21   4   0       29.42       21.59     29.43 o
  22   4   0       46.38       72.53     32.96 o
  23   4   0       12.74       68.24     38.19 o
  24   4   0       18.40       29.23     34.01 o
   0   5   0     7776.68     6794.92    176.80 o
   1   5   0    34047.96    35808.60    791.21 o
   2   5   0      847.56      756.17     37.68 o
   3   5   0     1640.62     1507.83     39.04 o
   4   5   0      156.10      127.66     10.40 o
   5   5   0     4232.88     4157.45     97.44 o
   6   5   0        6.43       45.09     10.50 o
   7   5   0      194.87      125.13     10.00 o
   8   5   0       20.77      130.33     14.67 o
   9   5   0    13144.82    13500.09    258.57 o
  10   5   0       73.57      103.02     10.93 o
  11   5   0      928.56      866.05     28.27 o
  12   5   0      108.35      114.43     12.81 o
  13   5   0     1490.95     1652.89     40.24 o
  14   5   0        1.02       72.44     12.05 o
  15   5   0     2468.76     2155.94     50.86 o
  16   5   0      271.26      278.68     26.24 o
  17   5   0       22.72       65.45     20.59 o
  18   5   0      655.14      646.66     45.59 o
  19   5   0       24.46       85.60     23.17 o
  20   5   0      296.20      230.22     29.72 o
  21   5   0      538.11      493.54     48.90 o
  22   5   0      141.67      129.59     35.19 o
  23   5   0     1821.22     1709.28     87.64 o
  24   5   0      214.43      176.77     39.83 o
   0   6   0    10140.62     9746.21    252.68 o
   1   6   0      846.71      710.49     22.88 o
   2   6   0      409.56      415.47     16.20 o
   3   6   0        0.07       10.94     10.30 o
   4   6   0      402.10      464.97     19.54 o
   5   6   0      836.84      758.06     25.25 o
   6   6   0       93.32       99.21      9.95 o
   7   6   0      363.87      367.48     21.41 o
   8   6   0     8376.21     8191.94    168.85 o
   9   6   0      131.04      148.01     10.68 o
  10   6   0      283.19      284.75     16.52 o
  11   6   0     1847.15     1892.17     43.82 o
  12   6   0      127.90      254.47     17.25 o
  13   6   0       22.46       68.59     15.90 o
  14   6   0     5963.54     5429.09    119.98 o
  15   6   0      919.20      976.51     36.88 o
  16   6   0     2384.56     2243.72     75.54 o
  17   6   0      196.55      216.80     25.77 o
  18   6   0     2243.53     2239.22     91.48 o
  19   6   0      267.68      269.56     29.78 o
  20   6   0     1256.04     1190.33     59.24 o
  21   6   0        3.44       33.80     23.85 o
  22   6   0      337.96      323.67     43.82 o
  23   6   0      142.91      160.94     38.72 o
  24   6   0      782.78      782.53     65.49 o
   0   7   0       80.28       58.77     11.08 o
   1   7   0     1916.90     1525.88     40.28 o
   2   7   0       60.58       99.13     11.79 o
   3   7   0      723.74      526.49     18.51 o
   4   7   0      737.90      576.68     21.96 o
   5   7   0     2910.87     2641.21     65.07 o
   6   7   0     1301.91     1229.51     40.12 o
   7   7   0     1839.61     1936.80     45.73 o
   8   7   0        0.07      124.13     21.21 o
   9   7   0     5167.94     5629.01    109.96 o
  10   7   0       37.17       52.96     10.07 o
  11   7   0     8236.86     8155.68    173.62 o
  12   7   0       31.81       64.99     12.18 o
  13   7   0     2076.31     2115.93     59.76 o
  14   7   0      196.78      245.81     17.02 o
  15   7   0     2507.68     2505.55     94.66 o
  16   7   0       35.20      107.75     21.08 o
  17   7   0      631.92      652.39     39.35 o
  18   7   0      428.66      457.24     34.29 o
  19   7   0      579.35      743.49     44.33 o
  20   7   0      152.11      147.00     27.58 o
  21   7   0      384.96      374.97     36.01 o
  22   7   0       27.91       24.88     31.59 o
  23   7   0     1009.23     1089.20     72.58 o
   0   8   0      372.36      404.43     20.45 o
   1   8   0       12.92        7.25      6.01 o
   2   8   0      147.49      129.99     10.05 o
   3   8   0        5.12        0.67      7.26 o
   4   8   0      222.29      240.12     17.94 o
   5   8   0       46.49       75.89     16.07 o
   6   8   0    27539.82    27106.62    607.37 o
   7   8   0        1.80      224.54     16.73 o
   8   8   0     2375.86     2382.59     55.07 o
   9   8   0        0.70       -1.40      9.59 o
  10   8   0      114.22      140.56     12.15 o
  11   8   0       66.13      132.98     13.61 o
  12   8   0     1823.75     1793.54     47.03 o
  13   8   0      552.01      487.10     22.57 o
  14   8   0       34.45       56.39     17.13 o
  15   8   0      500.33      522.12     27.74 o
  16   8   0     3236.70     3063.38     82.94 o
  17   8   0      155.93      190.19     24.92 o
  18   8   0      705.10      834.74     45.25 o
  19   8   0      220.38      200.88     28.49 o
  20   8   0     2014.09     1884.22     73.11 o
  21   8   0       71.53       36.18     24.71 o
  22   8   0        5.48       29.09     25.58 o
  23   8   0       18.65       18.93     46.01 o
   0   9   0      434.57      475.31     22.62 o
   1   9   0      174.93      121.27     11.42 o
   2   9   0      185.51      125.68     10.04 o
   3   9   0     4381.38     4419.05     85.07 o
   4   9   0        1.04       51.10      8.46 o
   5   9   0      655.24      684.31     25.51 o
   6   9   0     1421.01     1548.94     43.34 o
   7   9   0      834.06      789.87     25.17 o
   8   9   0       15.00      110.41     11.56 o
   9   9   0     6560.91     6370.15    134.26 o
  10   9   0       86.83      170.92     17.91 o
  11   9   0      461.11      535.89     21.32 o
  12   9   0      102.29       88.06     13.69 o
  13   9   0      638.61      525.17     23.62 o
  14   9   0       21.81        5.59     16.40 o
  15   9   0      347.86      333.52     27.23 o
  16   9   0      491.19      618.84     60.72 o
  17   9   0     2098.40     2082.15     73.73 o
  18   9   0      227.13      130.17     24.87 o
  19   9   0       15.66       19.10     27.52 o
  20   9   0       62.99       79.88     29.27 o
  21   9   0      131.29      118.66     28.49 o
  22   9   0       31.26       69.87     31.67 o
  23   9   0     2142.31     2011.51     98.93 o
   0  10   0       37.35       63.76     19.09 o
   1  10   0     3626.21     3664.49     87.63 o
   2  10   0    13328.51    13310.19    298.93 o
   3  10   0     1182.33     1413.58     43.52 o
   4  10   0      375.36      432.78     15.92 o
   5  10   0       16.75      136.66     25.18 o
   6  10   0     3529.30     3550.01     86.66 o
   7  10   0      567.23      466.48     30.33 o
   8  10   0     2858.73     2772.22     63.35 o
   9  10   0      563.31      650.20     24.26 o
  10  10   0     1781.18     1899.98     47.66 o
  11  10   0       18.53       18.33     11.76 o
  12  10   0     1157.34     1194.07     32.78 o
  13  10   0      267.54      328.44     22.32 o
  14  10   0     1317.77     1573.40     50.42 o
  15  10   0      217.86      230.93     30.98 o
  16  10   0     4179.92     3982.27    148.95 o
  17  10   0     1035.38      895.98     45.76 o
  18  10   0     1098.21     1227.17     59.07 o
  19  10   0      196.59      235.11     29.88 o
  20  10   0     2393.58     2150.11     80.22 o
  21  10   0      481.38      425.18     38.63 o
  22  10   0      230.56      291.45     36.13 o
  23  10   0       10.35       40.83     35.53 o
   0  11   0        2.38       -8.41     13.26 o
   1  11   0      891.18      750.60     32.35 o
   2  11   0      291.02      371.33     18.14 o
   3  11   0    11117.36    10705.50    239.38 o
   4  11   0     1160.14     1967.94     88.56 o
   5  11   0    17258.22    17593.30    323.70 o
   6  11   0      176.34      312.35     49.24 o
   7  11   0        6.57       14.52      9.18 o
   8  11   0      156.67      144.26     13.13 o
   9  11   0     1238.43     1277.52     35.75 o
  10  11   0        2.52       78.18     12.37 o
  11  11   0     2259.22     2029.83     51.09 o
  12  11   0      144.54      173.63     14.69 o
  13  11   0     1603.71     1492.92     42.39 o
  14  11   0      112.13      242.96     23.06 o
  15  11   0     2898.33     2856.78    112.87 o
  16  11   0        0.10       43.69     25.87 o
  17  11   0      269.97      397.16     32.88 o
  18  11   0      405.85      431.29     35.16 o
  19  11   0      650.32      712.63     44.80 o
  20  11   0        0.96       29.33     25.18 o
  21  11   0     1129.65     1084.81     57.10 o
  22  11   0       88.47      188.86     32.73 o
   0  12   0      152.35      105.54     23.81 o
   1  12   0     1108.20     1282.07     38.31 o
   2  12   0     2221.84     2336.19     60.47 o
   3  12   0       41.64       41.39      8.89 o
   4  12   0     1679.99     1588.09     36.83 o
   5  12   0      108.25      595.41     29.12 o
   6  12   0     7351.18     6947.17    144.90 o
   7  12   0      100.16      968.31     48.03 o
   8  12   0     6370.94     6138.90    149.47 o
   9  12   0       59.64      102.63     13.01 o
  10  12   0      434.89      408.64     20.29 o
  11  12   0       39.77      131.87     14.93 o
  12  12   0      801.60      890.39     36.96 o
  13  12   0        5.06       56.89     14.37 o
  14  12   0     1030.63     1019.78     47.10 o
  15  12   0      104.49      157.52     38.57 o
  16  12   0       90.34       39.44     26.56 o
  17  12   0        2.94       96.61     23.53 o
  18  12   0     2860.42     2832.45    128.32 o
  19  12   0       17.26      116.38     26.23 o
  20  12   0     1554.76     1626.80     68.41 o
  21  12   0       28.51      131.02     36.93 o
  22  12   0      756.80      791.37     52.52 o
   0  13   0      352.04      328.67     37.33 o
   1  13   0      801.55      694.71     27.56 o
   2  13   0      788.78     1399.54     97.77 o
   3  13   0    21507.14    21314.41    429.90 o
   4  13   0     1856.69     3056.86    109.11 o
   5  13   0     4479.44     4795.13     93.94 o
   6  13   0       64.69      289.40     34.28 o
   7  13   0      138.85      186.39     14.54 o
   8  13   0      944.83     1018.26     31.91 o
   9  13   0     2872.44     2953.92     68.79 o
  10  13   0       74.07      372.92     52.26 o
  11  13   0     2224.71     2229.06     55.80 o
  12  13   0        7.96        4.91     13.25 o
  13  13   0      775.52      756.13     30.60 o
  14  13   0      269.80      295.55     28.87 o
  15  13   0      229.47      287.11     30.01 o
  16  13   0       95.86      235.05     95.47 o
  17  13   0     5455.58     5202.99    190.97 o
  18  13   0       13.83      174.85     27.56 o
  19  13   0      147.34      165.18     28.60 o
  20  13   0       20.86       15.35     24.93 o
  21  13   0      432.89      464.82     41.32 o
  22  13   0      142.61      244.63     35.37 o
   0  14   0    21154.60    18988.07   1234.69 o
   1  14   0        0.37      408.78     39.44 o
   2  14   0    12609.23    12458.34    282.90 o
   3  14   0     1398.54     1913.90    141.59 o
   4  14   0     5749.24     5529.47    107.39 o
   5  14   0      725.72      823.05     25.32 o
   6  14   0     3912.83     3735.69     75.89 o
   7  14   0        1.06      223.10     33.91 o
   8  14   0      443.90      503.95     22.73 o
   9  14   0        2.39       11.73     10.80 o
  10  14   0       28.04       79.77     12.65 o
  11  14   0      339.59      305.23     19.54 o
  12  14   0     4948.83     4485.48    100.68 o
  13  14   0      127.21      501.47    103.74 o
  14  14   0     1507.80     1684.34     63.85 o
  15  14   0       46.79       53.13     22.52 o
  16  14   0      555.20      612.81     50.46 o
  17  14   0      776.11      559.87     50.24 o
  18  14   0      739.64      742.95     45.69 o
  19  14   0      219.14      211.86     30.77 o
  20  14   0     2255.52     2386.28    100.32 o
  21  14   0      105.16      148.31     31.43 o
   0  15   0       51.49      172.48     37.56 o
   1  15   0     1650.90     1585.46     99.54 o
   2  15   0     2799.09     2703.20     70.32 o
   3  15   0     2580.66     2683.02     63.22 o
   4  15   0      154.96      642.16     32.81 o
   5  15   0     3803.72     3487.57     71.62 o
   6  15   0        6.49       93.94     17.64 o
   7  15   0       52.81       70.85     11.64 o
   8  15   0        4.91        2.11      8.35 o
   9  15   0      302.66      365.93     18.31 o
  10  15   0      537.18      637.95     24.91 o
  11  15   0     2976.93     2894.83     63.62 o
  12  15   0      237.60      329.14     21.48 o
  13  15   0       67.74      100.73     19.05 o
  14  15   0      663.08      600.38     38.74 o
  15  15   0     1838.86     1897.06     70.35 o
  16  15   0        0.05      348.15    128.33 o
  17  15   0     2613.16     2528.71    109.34 o
  18  15   0      338.03      367.37     35.33 o
  19  15   0      321.65      364.78     36.41 o
  20  15   0       19.49       96.00     28.90 o
  21  15   0       27.21       32.61     23.93 o
   0  16   0    13014.10    12637.79    405.24 o
   1  16   0       16.40      430.07     43.19 o
   2  16   0     4571.34     4428.23    108.42 o
   3  16   0      325.08      317.22     18.21 o
   4  16   0     2706.73     2664.63     63.32 o
   5  16   0      201.90     1253.96     88.81 o
   6  16   0     4488.10     4451.50     89.68 o
   7  16   0       43.53      162.72     20.15 o
   8  16   0     1131.52     1278.91     38.23 o
   9  16   0        2.40       81.25     18.80 o
  10  16   0       77.69      179.99     18.43 o
  11  16   0      248.01      312.78     19.42 o
  12  16   0     2092.76     2163.41     64.39 o
  13  16   0      538.02      598.67     32.91 o
  14  16   0     1795.89     1632.52     71.92 o
  15  16   0       24.60      121.51     28.73 o
  16  16   0       99.40      121.70     23.04 o
  17  16   0        2.22       49.23     24.43 o
  18  16   0     1117.34     1072.70     47.01 o
  19  16   0      592.48      668.00     39.53 o
  20  16   0     1510.19     1414.85     56.27 o
   0  17   0      166.02       85.36     40.06 o
   1  17   0      510.59      632.57     25.27 o
   2  17   0      237.84      337.90     21.28 o
   3  17   0     5958.93     5867.92    126.34 o
   4  17   0      157.91      955.39     79.36 o
   5  17   0      562.38      671.37     24.29 o
   6  17   0      184.34      165.67     14.42 o
   7  17   0        5.65       27.55     11.81 o
   8  17   0       35.87       33.09     11.70 o
   9  17   0      233.70      280.04     20.11 o
  10  17   0       36.33      352.54     45.35 o
  11  17   0     2259.36     2220.69     58.04 o
  12  17   0       75.52      144.86     22.75 o
  13  17   0        1.29       14.35     17.64 o
  14  17   0      105.64      163.72     22.96 o
  15  17   0     1516.80     1488.21     53.84 o
  16  17   0      193.09      450.57     35.73 o
  17  17   0     1375.08     1420.44     62.37 o
  18  17   0      158.45      268.40     46.88 o
  19  17   0      823.38      787.14     43.23 o
  20  17   0        6.43       51.81     24.51 o
   0  18   0     4084.95     4020.12    141.20 o
   1  18   0      120.48      247.71     17.24 o
   2  18   0      960.80      896.06     30.53 o
   3  18   0      469.27      363.37     20.94 o
   4  18   0      555.30      543.09     24.84 o
   5  18   0      287.54      251.34     16.21 o
   6  18   0       12.73       96.10     13.44 o
   7  18   0      128.95      132.24     14.46 o
   8  18   0      640.50      699.92     26.24 o
   9  18   0     1271.96     1163.16     51.45 o
  10  18   0      737.79      735.78     27.96 o
  11  18   0      918.82      635.53     42.11 o
  12  18   0      411.60      495.54     30.48 o
  13  18   0      180.29      360.20     47.89 o
  14  18   0     1989.27     1831.11     60.54 o
  15  18   0       38.23      141.05     23.84 o
  16  18   0      235.91      228.30     27.52 o
  17  18   0      111.68      109.95     27.64 o
  18  18   0       41.09       46.77     34.13 o
  19  18   0      130.60      191.98     30.36 o
   0  19   0        5.05       68.84     22.77 o
   1  19   0      978.90      966.46     32.46 o
   2  19   0      348.32      427.20     43.72 o
   3  19   0     2106.37     2106.75     53.66 o
   4  19   0      272.70      246.04     29.37 o
   5  19   0      166.63      187.36     17.50 o
   6  19   0        4.30        4.30     12.15 o
   7  19   0       65.13       71.58     13.97 o
   8  19   0       46.85       46.15     13.53 o
   9  19   0     2593.26     2363.27     60.91 o
  10  19   0        5.83      410.60     56.29 o
  11  19   0     1725.50     1756.37     56.56 o
  12  19   0       42.08      113.88     20.89 o
  13  19   0      258.04      271.80     26.55 o
  14  19   0       44.16       26.42     20.37 o
  15  19   0     1424.86     1351.76     51.92 o
  16  19   0       39.01      177.04     33.20 o
  17  19   0      399.69      416.86     40.86 o
  18  19   0      177.24      255.77     34.79 o
   0  20   0     2942.25     3011.50     92.38 o
   1  20   0      208.65      397.82     24.29 o
   2  20   0      743.08      703.00     31.03 o
   3  20   0      249.84      147.66     16.65 o
   4  20   0      463.82      485.15     24.24 o
   5  20   0     1352.30      774.94     34.38 o
   6  20   0        9.75       48.47     13.13 o
   7  20   0       23.51       -7.56     13.04 o
   8  20   0      160.71      215.84     17.99 o
   9  20   0       76.19       75.61     14.03 o
  10  20   0      560.40      588.10     32.69 o
  11  20   0      541.37      666.04     35.33 o
  12  20   0     1503.70     1465.81     52.26 o
  13  20   0       35.47      234.21     41.20 o
  14  20   0     1222.14     1264.65     49.98 o
  15  20   0       16.18      119.71     24.14 o
  16  20   0      206.89      178.47     26.91 o
  17  20   0        6.32       53.98     26.64 o
   0  21   0      971.39      663.74     36.01 o
   1  21   0      211.53      189.55     18.04 o
   2  21   0      488.73      399.71     22.80 o
   3  21   0      647.30      728.09     30.18 o
   4  21   0      161.75      221.31     38.85 o
   5  21   0      850.42      882.32     37.08 o
   6  21   0      632.87      516.77     29.96 o
   7  21   0       58.11       73.32     15.18 o
   8  21   0      142.97      199.93     18.02 o
   9  21   0      147.04      141.48     21.59 o
  10  21   0       54.46       77.42     20.17 o
  11  21   0      450.07      439.56     30.65 o
  12  21   0       11.49       42.68     20.41 o
  13  21   0        0.76       19.59     20.54 o
  14  21   0       59.86       62.73     23.12 o
  15  21   0      140.93      219.91     33.61 o
  16  21   0      135.53      164.23     27.14 o
  17  21   0      330.26      301.87     36.46 o
   0  22   0      916.65      939.98     53.77 o
   1  22   0      134.04      172.26     20.54 o
   2  22   0       22.94       34.31     19.74 o
   3  22   0      246.78      213.69     25.63 o
   4  22   0       50.36      120.18     42.20 o
   5  22   0        2.10      160.94     24.94 o
   6  22   0     2895.28     2559.69     85.65 o
   7  22   0        7.22      833.21     77.00 o
   8  22   0     1283.05     1383.15     50.08 o
   9  22   0       24.23      102.98     30.30 o
  10  22   0      124.39      122.61     31.63 o
  11  22   0        6.38      -16.57     25.87 o
  12  22   0      544.09      625.05     66.04 o
  13  22   0       27.63       53.50     63.23 o
  14  22   0      465.15      433.24     47.36 o
  15  22   0       13.70      -44.41     29.88 o
  16  22   0        1.33      -10.36     31.19 o
   0  23   0      798.89      734.33     60.10 o
   1  23   0        5.04       54.46     17.90 o
   2  23   0        8.20       36.07     17.87 o
   3  23   0      350.08      512.63     35.95 o
   4  23   0      335.72      426.00     36.81 o
   5  23   0      697.76      783.12     44.07 o
   6  23   0      229.03      215.66     27.92 o
   7  23   0       20.09       29.84     22.86 o
   8  23   0       61.74       76.95     29.57 o
   9  23   0      606.61      639.83     52.45 o
  10  23   0        5.38       80.41     30.50 o
  11  23   0      159.42      165.38     35.85 o
  12  23   0       44.50       20.09     35.68 o
  13  23   0       60.97        8.62     30.95 o
  14  23   0       56.92       22.67     31.86 o
  15  23   0      239.96      157.34     38.73 o
   0  24   0     1653.09     1669.93    123.95 o
   1  24   0      693.96      841.10     44.00 o
   2  24   0      903.07      908.00     39.55 o
   3  24   0      864.40      588.64     33.09 o
   4  24   0       19.39       69.10     23.61 o
   5  24   0      301.19      407.73     42.69 o
   6  24   0      450.33      497.84     38.04 o
   7  24   0       92.85      129.39     32.04 o
   8  24   0       85.05       86.32     31.86 o
   9  24   0      614.22      490.65     47.34 o
  10  24   0        8.12       46.01     32.87 o
  11  24   0        1.77      130.94     35.17 o
  12  24   0      233.24      252.75     41.37 o
  13  24   0      173.71      188.56     66.36 o
  14  24   0       56.48        2.82     32.31 o
   0  25   0       68.21       70.42     41.94 o
   1  25   0      173.16      190.31     23.65 o
   2  25   0      159.76      337.45     48.34 o
   3  25   0     1235.28     1227.57     47.52 o
   4  25   0      588.26      770.69     93.25 o
   5  25   0      985.98      962.91     42.95 o
   6  25   0       29.83       37.92     24.09 o
   7  25   0       18.50       69.18     30.30 o
   8  25   0      147.37      212.44     47.58 o
   9  25   0      878.34      898.02     62.88 o
  10  25   0       64.44      318.88     51.33 o
  11  25   0      551.15      630.44     56.44 o
  12  25   0       63.93       40.06     32.76 o
   0  26   0      602.12      855.77     99.22 o
   1  26   0       50.95      228.53     39.21 o
   2  26   0      479.42      459.38     31.71 o
   3  26   0      366.23      303.02     27.72 o
   4  26   0       45.19       69.94     21.82 o
   5  26   0      223.20      144.34     23.82 o
   6  26   0      307.23      460.39     47.10 o
   7  26   0      130.18      345.21    110.49 o
   8  26   0      934.46      953.94     64.35 o
   9  26   0       79.93      160.55     36.74 o
  10  26   0        0.05       29.84     31.83 o
  11  26   0      219.41      119.10     36.91 o
   0  27   0       21.29      -10.01     36.62 o
   1  27   0      527.67      484.35     33.31 o
   2  27   0      154.19      311.73     53.76 o
   3  27   0      540.21      632.82     37.14 o
   4  27   0      216.45      300.78     29.04 o
   5  27   0      215.94      286.38     66.98 o
   6  27   0      142.71      111.09     35.14 o
   7  27   0       52.49       73.97     34.25 o
   8  27   0      171.86      216.76     40.66 o
   9  27   0      631.89      657.51     58.64 o
   0  28   0      571.13      542.33     49.58 o
   1  28   0       36.71      152.00     24.60 o
   2  28   0      189.70      184.87     25.94 o
   3  28   0       74.69       76.00     23.17 o
   4  28   0        3.98       78.79     27.57 o
   5  28   0        0.92       80.87     34.20 o
   6  28   0      903.49     1010.82     67.62 o
   7  28   0        8.99      391.77     73.24 o
   0  29   0       55.52       31.48     32.48 o
   1  29   0       31.17       75.08     24.13 o
   2  29   0        5.33      100.14     24.85 o
   2   0   1    38742.36    39772.86    872.53 o
   4   0   1    31501.55    33031.32    815.80 o
   6   0   1     1648.73     1858.68     73.24 o
   8   0   1    13280.39    14368.77    472.01 o
  10   0   1     6047.04     5787.62    175.60 o
  12   0   1     1342.13     1274.96    102.35 o
  14   0   1      768.39      874.20     49.45 o
  16   0   1     7985.55     8060.17    349.00 o
  18   0   1     4949.44     4862.40    170.13 o
  20   0   1     2021.60     1853.39     89.15 o
  22   0   1     1081.69     1010.37    102.04 o
  24   0   1      885.02      924.61     95.78 o
   1   1   1    11493.50    11998.97    187.89 o
   2   1   1      856.12      842.61     16.58 o
   3   1   1     9724.48     9802.01    163.48 o
   4   1   1     1561.82     1503.43     29.29 o
   5   1   1      523.26      329.30     14.70 o
   6   1   1      438.87      490.46     21.14 o
   7   1   1     6287.50     5869.99    122.53 o
   8   1   1      154.66      167.05     14.05 o
   9   1   1     1189.45     1299.14     42.13 o
  10   1   1      624.25      612.91     26.56 o
  11   1   1     1446.62     1587.90     45.51 o
  12   1   1      146.95      149.15     16.03 o
  13   1   1     6902.00     6733.66    158.47 o
  14   1   1      396.52      383.49     24.23 o
  15   1   1     3393.92     3417.03     90.72 o
  16   1   1      277.04      295.81     23.94 o
  17   1   1     1000.89      975.19     40.57 o
  18   1   1      357.98      294.56     25.82 o
  19   1   1     1138.70     1267.14     45.98 o
  20   1   1      173.48      158.11     26.86 o
  21   1   1      950.32      914.09     61.85 o
  22   1   1      250.10      230.52     38.89 o
  23   1   1        7.25       52.79     33.19 o
  24   1   1      102.52       92.23     36.67 o
   1   2   1      320.19      306.81      9.82 o
   2   2   1    14118.40    14033.84    234.54 o
   3   2   1       96.18       91.98      7.61 o
   4   2   1    15486.35    15012.49    289.08 o
   5   2   1      113.61      150.49      9.47 o
   6   2   1     3857.96     3729.19     79.28 o
   7   2   1      618.41      620.55     24.70 o
   8   2   1     2895.11     2826.39     69.73 o
   9   2   1     1029.89     1030.25     34.67 o
  10   2   1     7133.20     6929.48    174.47 o
  11   2   1      165.15      213.94     17.10 o
  12   2   1      413.58      429.74     22.17 o
  13   2   1      267.35      254.69     19.77 o
  14   2   1     2150.45     2271.93     63.67 o
  15   2   1      323.77      335.92     24.22 o
  16   2   1     3824.40     3911.27     99.43 o
  17   2   1      193.78      217.02     22.13 o
  18   2   1     1013.25      947.60     38.83 o
  19   2   1        9.85       16.54     20.51 o
  20   2   1      460.83      456.98     37.45 o
  21   2   1        3.79       15.46     24.03 o
  22   2   1      190.93      197.46     37.59 o
  23   2   1       78.46      104.54     34.97 o
  24   2   1      524.50      631.33     58.43 o
   1   3   1    22611.93    22864.58    388.59 o
   2   3   1     1273.94     1123.40     24.20 o
   3   3   1    23471.38    23578.56    425.20 o
   4   3   1     1884.86     1662.33     35.61 o
   5   3   1    17737.40    17541.92    320.75 o
   6   3   1      670.66      614.89     19.06 o
   7   3   1      360.25      294.94     15.17 o
   8   3   1      514.60      570.58     24.85 o
   9   3   1     3844.61     3907.33     91.89 o
  10   3   1      281.13      343.25     20.00 o
  11   3   1     1162.25     1236.15     37.43 o
  12   3   1      184.36      208.60     17.59 o
  13   3   1     5272.12     5098.33    123.03 o
  14   3   1     1777.99     1750.47     53.44 o
  15   3   1     2635.00     2592.08     70.70 o
  16   3   1      116.98      159.99     19.48 o
  17   3   1     1913.99     1862.63     59.61 o
  18   3   1       58.09       51.59     18.42 o
  19   3   1     3473.96     3640.84    117.30 o
  20   3   1       27.93       70.06     23.90 o
  21   3   1     2797.38     2874.62     96.66 o
  22   3   1       49.76       55.10     32.07 o
  23   3   1      204.71      163.98     39.17 o
  24   3   1      375.24      361.24     48.60 o
   1   4   1     1962.39     1826.35     37.26 o
   2   4   1    22158.27    22612.18    392.08 o
   3   4   1     2530.76     2257.37     44.95 o
   4   4   1     3503.24     3784.91     67.39 o
   5   4   1     2439.43     2254.64     46.18 o
   6   4   1     5199.88     4991.08     97.32 o
   7   4   1     1306.66     1270.95     33.66 o
   8   4   1    11440.19    12397.29    251.23 o
   9   4   1      427.38      576.00     25.18 o
  10   4   1     9741.26     9476.77    214.05 o
  11   4   1     1303.09     1305.85     42.07 o
  12   4   1     6042.80     5982.21    148.83 o
  13   4   1      367.08      401.66     23.55 o
  14   4   1       91.44       78.27     16.00 o
  15   4   1     1073.70      947.69     37.78 o
  16   4   1     2525.08     2482.05     70.09 o
  17   4   1       84.37      152.36     20.49 o
  18   4   1     1336.34     1296.67     48.50 o
  19   4   1      139.16      176.19     27.23 o
  20   4   1      159.32      196.34     29.13 o
  21   4   1       90.35       78.30     26.13 o
  22   4   1     1608.64     1559.15     68.03 o
  23   4   1      158.60      117.91     36.96 o
  24   4   1     1057.02     1272.74     77.46 o
   1   5   1    36752.07    37012.71    695.41 o
   2   5   1     1853.17     2051.60     45.25 o
   3   5   1    30812.35    32608.63    595.50 o
   4   5   1     2817.06     2819.41     60.59 o
   5   5   1     1264.06     1614.50     35.20 o
   6   5   1     1051.45     1009.08     23.02 o
   7   5   1    18787.07    19266.78    328.55 o
   8   5   1      298.38      406.06     16.59 o
   9   5   1      307.28      312.24     17.38 o
  10   5   1     1300.10     1418.94     42.45 o
  11   5   1     3203.14     3343.86     86.49 o
  12   5   1      663.49      643.94     35.42 o
  13   5   1     5129.75     5019.99    129.75 o
  14   5   1      207.70      222.93     20.07 o
  15   5   1     1258.41     1192.15     42.63 o
  16   5   1       53.76       84.73     17.92 o
  17   5   1      202.98      204.94     22.15 o
  18   5   1      159.10      178.41     25.92 o
  19   5   1      851.10      902.33     48.42 o
  20   5   1      260.69      296.39     32.73 o
  21   5   1      921.81     1004.90     57.26 o
  22   5   1       47.98       78.71     27.48 o
  23   5   1       21.60      -13.91     30.76 o
  24   5   1       28.74       86.46     36.94 o
   1   6   1      829.94      818.78     20.81 o
   2   6   1    31695.55    33391.14    624.55 o
   3   6   1     1861.40     2239.05     63.02 o
   4   6   1    23890.57    24305.48    499.33 o
   5   6   1       15.78      201.40     21.74 o
   6   6   1     4486.67     4277.22     84.06 o
   7   6   1      367.24      327.27     13.04 o
   8   6   1    11262.40    11574.57    201.43 o
   9   6   1       64.82      260.70     30.01 o
  10   6   1     7126.53     6632.13    124.04 o
  11   6   1      305.02      341.78     17.40 o
  12   6   1     5104.78     5143.53    121.70 o
  13   6   1      106.82      126.11     16.62 o
  14   6   1      769.79      843.29     34.78 o
  15   6   1      160.93      199.04     20.33 o
  16   6   1     2096.66     2156.80     67.51 o
  17   6   1       72.18      134.28     20.42 o
  18   6   1     3172.92     2945.82     98.15 o
  19   6   1      394.82      334.96     32.84 o
  20   6   1       30.64       13.65     23.13 o
  21   6   1       27.73      106.10     27.02 o
  22   6   1     1149.53     1208.96     59.57 o
  23   6   1       58.94      145.43     36.61 o
   1   7   1      863.65      722.28     17.75 o
   2   7   1     1165.97     1131.99     26.45 o
   3   7   1    14377.95    15301.01    282.29 o
   4   7   1     1197.40     1476.70     43.45 o
   5   7   1    22515.81    22886.67    417.62 o
   6   7   1      328.60     1446.37     62.64 o
   7   7   1    45331.94    46947.34    861.34 o
   8   7   1      444.43      783.10     52.91 o
   9   7   1     1975.74     2096.20     43.12 o
  10   7   1        6.38       29.45      9.27 o
  11   7   1      187.47      171.78     12.70 o
  12   7   1       92.26      119.06     12.87 o
  13   7   1     3833.16     3814.91     86.43 o
  14   7   1      152.53      210.46     19.97 o
  15   7   1     2358.30     2306.35     64.91 o
  16   7   1       53.49       34.76     16.81 o
  17   7   1       39.41       51.17     21.06 o
  18   7   1      119.55      113.83     24.21 o
  19   7   1     2978.45     2969.14    103.70 o
  20   7   1        3.95       45.88     24.08 o
  21   7   1     2419.19     2497.48     91.28 o
  22   7   1      158.39      125.21     29.92 o
  23   7   1      445.85      455.99     42.22 o
   1   8   1      391.43      338.43     12.33 o
   2   8   1     1918.15     2049.46     47.69 o
   3   8   1      674.11      893.19     38.07 o
   4   8   1    12978.09    12898.62    251.26 o
   5   8   1     1097.51     1159.57     44.93 o
   6   8   1    10632.70    11121.02    210.55 o
   7   8   1      318.69      344.37     20.79 o
   8   8   1     3137.21     3074.83     67.30 o
   9   8   1      781.43      955.72     26.24 o
  10   8   1     9612.62     9170.26    168.59 o
  11   8   1      225.03      264.33     15.82 o
  12   8   1     1089.98     1151.24     33.87 o
  13   8   1      415.06      389.33     27.57 o
  14   8   1     2338.25     2236.03     77.66 o
  15   8   1      803.73      839.20     36.75 o
  16   8   1     1454.82     1530.83     51.62 o
  17   8   1       19.44       64.35     28.45 o
  18   8   1     1368.70     1341.33     60.34 o
  19   8   1      430.46      455.54     36.52 o
  20   8   1      301.54      363.30     35.52 o
  21   8   1        1.89       27.66     25.16 o
  22   8   1     1305.22     1356.49     64.42 o
  23   8   1      224.99      301.48     36.56 o
   1   9   1    11580.69    10836.97    191.33 o
   2   9   1      773.83     1249.32     72.79 o
   3   9   1     4822.31     4937.00     95.66 o
   4   9   1       87.88      123.75     15.07 o
   5   9   1    11866.42    11208.97    208.58 o
   6   9   1      636.06      859.25     63.31 o
   7   9   1     8142.32     8178.37    150.68 o
   8   9   1      160.60      192.67     14.92 o
   9   9   1     1976.21     1974.96     49.42 o
  10   9   1       45.90       61.42     10.05 o
  11   9   1      479.22      532.56     20.82 o
  12   9   1      117.39      241.60     16.37 o
  13   9   1     4521.30     4492.78    110.34 o
  14   9   1      701.20      669.98     58.91 o
  15   9   1     4222.98     4202.35    135.11 o
  16   9   1       95.58      114.73     22.29 o
  17   9   1      144.97      135.46     24.50 o
  18   9   1       67.35       45.53     22.26 o
  19   9   1     1757.66     1726.74     68.39 o
  20   9   1      240.57      263.28     32.74 o
  21   9   1     1008.44     1020.96     56.91 o
  22   9   1       19.43        9.72     21.63 o
  23   9   1       58.55       33.05     28.97 o
   1  10   1      239.64      209.27     10.43 o
   2  10   1     6794.12     6819.57    131.60 o
   3  10   1      387.41     1016.42     85.99 o
   4  10   1     9423.61     9312.69    177.41 o
   5  10   1       46.93      121.11     20.12 o
   6  10   1      902.79      957.94     27.62 o
   7  10   1       60.08      230.48     25.57 o
   8  10   1    11737.99    11575.18    217.01 o
   9  10   1      741.02      952.48     45.73 o
  10  10   1     5682.23     5686.08    121.13 o
  11  10   1      146.61      278.21     25.62 o
  12  10   1     5126.58     5322.36    109.28 o
  13  10   1      481.31      525.54     25.02 o
  14  10   1      134.23      218.68     20.62 o
  15  10   1       72.35      124.40     18.83 o
  16  10   1      613.24      742.05     36.31 o
  17  10   1      183.77      226.79     23.58 o
  18  10   1      893.55      923.66     42.33 o
  19  10   1       24.27       46.28     20.47 o
  20  10   1       33.55       80.07     22.00 o
  21  10   1       54.91       82.20     23.01 o
  22  10   1     2582.64     2516.94     78.17 o
   1  11   1      715.26      592.43     18.58 o
   2  11   1      211.38      419.85     25.35 o
   3  11   1     1655.85     1956.86     42.72 o
   4  11   1      467.66      561.52     18.86 o
   5  11   1     2720.80     2659.05     61.03 o
   6  11   1       24.62      178.22     28.00 o
   7  11   1     2909.81     2839.82     69.86 o
   8  11   1      997.17      976.37     27.33 o
   9  11   1     3132.12     2990.90     61.16 o
  10  11   1      465.43      447.85     28.51 o
  11  11   1     1846.53     1819.28     48.23 o
  12  11   1     1095.85      936.83     32.83 o
  13  11   1     1291.05     1201.04     40.82 o
  14  11   1     1813.95     1491.56     44.38 o
  15  11   1     1278.28     1268.75     50.06 o
  16  11   1       12.25       26.53     17.28 o
  17  11   1      131.11      124.27     21.29 o
  18  11   1      131.29      161.10     22.77 o
  19  11   1     1834.24     1957.27     64.64 o
  20  11   1      121.06      191.99     25.82 o
  21  11   1      664.94      707.87     41.34 o
  22  11   1       61.77       88.80     25.14 o
   1  12   1      535.65      559.49     17.10 o
   2  12   1      349.00      412.54     41.32 o
   3  12   1     1234.00     1146.63     34.90 o
   4  12   1     5988.08     5822.88    109.25 o
   5  12   1      101.80      186.70     23.58 o
   6  12   1     1103.07     1118.60     29.19 o
   7  12   1       45.68       84.37      9.16 o
   8  12   1     1563.55     1480.83     34.99 o
   9  12   1      437.93      477.00     19.83 o
  10  12   1     4475.11     4403.27     98.41 o
  11  12   1       59.79      215.65     44.91 o
  12  12   1     1102.86     1196.59     38.04 o
  13  12   1       51.42      160.45     29.57 o
  14  12   1     1712.20     1660.75     46.21 o
  15  12   1      232.16      207.03     21.64 o
  16  12   1      857.43      924.43     40.66 o
  17  12   1      221.46      264.67     38.13 o
  18  12   1     1308.43     1244.52     55.74 o
  19  12   1       55.62       75.48     22.32 o
  20  12   1      294.10      356.82     45.72 o
  21  12   1       20.64       33.06     23.09 o
  22  12   1      384.10      445.90     35.69 o
   1  13   1     2682.86     2634.01     48.41 o
   2  13   1      324.02      364.12     15.39 o
   3  13   1      270.07      306.23     14.55 o
   4  13   1      782.49      783.17     23.43 o
   5  13   1     3080.83     3178.40     64.97 o
   6  13   1      124.97      452.37     66.32 o
   7  13   1     8198.61     8175.63    171.03 o
   8  13   1      527.60      604.22     22.47 o
   9  13   1      587.85      584.12     22.88 o
  10  13   1      358.10      303.45     16.60 o
  11  13   1      123.68      154.21     18.97 o
  12  13   1      367.07      408.62     28.51 o
  13  13   1     2183.66     2229.71     55.35 o
  14  13   1      661.72      574.97     29.70 o
  15  13   1      986.72      976.94     36.34 o
  16  13   1      207.35      213.72     23.80 o
  17  13   1        1.42      -17.68     17.88 o
  18  13   1      179.11      211.63     25.78 o
  19  13   1     1024.34     1065.31     47.55 o
  20  13   1       14.87       95.28     28.82 o
  21  13   1     1452.23     1470.75     56.55 o
   1  14   1      597.58      493.42     17.17 o
   2  14   1     1316.11     1221.57     30.27 o
   3  14   1      505.63      539.81     27.90 o
   4  14   1     2554.98     2323.69     50.33 o
   5  14   1      496.84      573.59     29.49 o
   6  14   1      739.31      677.58     25.99 o
   7  14   1      427.23      490.04     28.31 o
   8  14   1     1789.42     1803.26     49.26 o
   9  14   1     1011.63      930.09     28.35 o
  10  14   1     1113.90     1154.70     37.17 o
  11  14   1     1128.84      828.12     36.06 o
  12  14   1        9.42       17.83     16.22 o
  13  14   1      817.00      841.96     32.60 o
  14  14   1     1239.95     1245.25     41.33 o
  15  14   1     1109.05     1024.20     37.40 o
  16  14   1     2034.36     1950.51     61.12 o
  17  14   1       70.65      203.05     38.67 o
  18  14   1     1070.75     1088.35     46.63 o
  19  14   1       67.46       74.70     23.05 o
  20  14   1       47.84       18.14     22.97 o
  21  14   1       19.63       17.83     23.55 o
   1  15   1     3370.63     3329.46     61.76 o
   2  15   1      115.48      234.14     29.82 o
   3  15   1      899.68      916.29     26.43 o
   4  15   1      325.56      369.22     16.89 o
   5  15   1      500.33      542.51     20.17 o
   6  15   1      205.76      292.24     15.51 o
   7  15   1      964.25      942.49     42.11 o
   8  15   1     1146.24     1047.76     34.26 o
   9  15   1      532.37      524.37     21.73 o
  10  15   1      990.55      782.01     32.48 o
  11  15   1     1177.61     1207.64     38.04 o
  12  15   1      283.54      464.21     38.77 o
  13  15   1     2749.01     2751.39     76.88 o
  14  15   1      132.00      244.91     21.15 o
  15  15   1      852.38      916.61     41.42 o
  16  15   1       44.94       60.32     20.31 o
  17  15   1      138.56      182.28     24.61 o
  18  15   1      402.25      389.41     31.38 o
  19  15   1      563.84      597.50     37.90 o
  20  15   1        6.31       60.49     24.09 o
   1  16   1      557.15      523.53     18.61 o
   2  16   1     2485.37     2481.71     54.04 o
   3  16   1      294.13      518.13     41.05 o
   4  16   1     4162.40     4022.03     83.20 o
   5  16   1      120.19      212.93     26.46 o
   6  16   1      307.78      388.85     18.89 o
   7  16   1      454.41      513.02     24.20 o
   8  16   1     1129.53     1185.06     41.52 o
   9  16   1     1197.89     1085.76     40.92 o
  10  16   1     1924.85     1963.55     52.00 o
  11  16   1      780.36      909.96     42.16 o
  12  16   1     1110.83     1189.34     55.48 o
  13  16   1      284.63      237.67     24.64 o
  14  16   1       30.34       72.47     17.56 o
  15  16   1      250.35      258.75     25.55 o
  16  16   1     1734.23     1670.72     58.57 o
  17  16   1       61.39      141.31     23.95 o
  18  16   1     1005.42     1026.54     46.54 o
  19  16   1       61.56       85.43     24.59 o
  20  16   1       92.46      139.38     26.97 o
   1  17   1     4042.62     3995.47     73.36 o
   2  17   1      518.73      619.98     25.54 o
   3  17   1       45.23       43.80     11.01 o
   4  17   1      117.64      309.74     40.59 o
   5  17   1     3629.90     3655.94     77.58 o
   6  17   1     1834.27     1550.10     39.32 o
   7  17   1       67.56       55.25     12.06 o
   8  17   1     1912.82     1554.77     45.55 o
   9  17   1      806.43      781.18     36.60 o
  10  17   1      672.85      600.15     28.44 o
  11  17   1      462.83      465.51     26.22 o
  12  17   1       11.32      138.94     27.56 o
  13  17   1     1725.88     1791.20     57.57 o
  14  17   1      324.63      394.00     28.31 o
  15  17   1      874.18      947.92     41.52 o
  16  17   1      228.03      183.89     24.72 o
  17  17   1       51.30       39.60     26.26 o
  18  17   1       39.51       91.75     28.99 o
  19  17   1     1221.68     1322.14     64.14 o
   1  18   1      573.90      660.67     27.52 o
   2  18   1     3092.40     2961.91     64.04 o
   3  18   1        8.89      291.09     27.65 o
   4  18   1     1325.12     1301.17     34.79 o
   5  18   1      296.98      256.08     16.21 o
   6  18   1      210.48      216.86     15.58 o
   7  18   1      167.03      182.89     15.27 o
   8  18   1      492.40      564.98     26.09 o
   9  18   1      172.02      224.53     33.78 o
  10  18   1     2714.70     2797.13     77.53 o
  11  18   1      117.22      289.70     37.26 o
  12  18   1      250.49      270.62     26.40 o
  13  18   1       21.48      -10.13     22.26 o
  14  18   1     1001.72      999.19     51.27 o
  15  18   1       39.22      288.12     63.41 o
  16  18   1     1271.01     1152.45     58.80 o
  17  18   1      154.74      159.46     30.72 o
  18  18   1      315.82      298.01     36.28 o
  19  18   1      163.01      100.07     30.69 o
   1  19   1     6751.80     6298.57    142.92 o
   2  19   1      770.97     1139.24     84.31 o
   3  19   1      203.48      279.10     19.59 o
   4  19   1       13.71       86.89     25.40 o
   5  19   1     1235.74     1330.51     39.50 o
   6  19   1      206.85      231.05     21.93 o
   7  19   1      493.85      559.69     27.26 o
   8  19   1       82.89      278.34     42.47 o
   9  19   1     1667.38     1515.15     45.78 o
  10  19   1       23.66       33.82     13.01 o
  11  19   1     1012.81      880.92     35.85 o
  12  19   1      442.06      414.77     45.63 o
  13  19   1     1755.77     1829.17     70.56 o
  14  19   1       18.49      372.97     70.27 o
  15  19   1     1367.86     1227.89     58.37 o
  16  19   1      203.48      142.45     29.94 o
  17  19   1      248.07      239.08     34.22 o
  18  19   1       24.44       44.86     28.52 o
   1  20   1      302.11      429.81     51.86 o
   2  20   1     2416.07     2351.38     59.99 o
   3  20   1      154.60      487.87     79.21 o
   4  20   1     1539.36     1535.48     45.96 o
   5  20   1       86.14      131.08     16.92 o
   6  20   1      193.76      195.32     18.58 o
   7  20   1       56.44      101.61     20.23 o
   8  20   1      312.71      328.04     26.92 o
   9  20   1      200.42      277.51     28.07 o
  10  20   1     2033.83     2062.84     65.95 o
  11  20   1      188.43      297.48     27.45 o
  12  20   1      597.67      597.29     42.38 o
  13  20   1       31.32       53.89     25.11 o
  14  20   1      254.99      330.42     35.03 o
  15  20   1       25.00      167.40     30.47 o
  16  20   1     1003.90      953.11     55.87 o
  17  20   1      299.99      374.72     40.03 o
   1  21   1      887.44      886.17     38.11 o
   2  21   1      136.27      156.73     17.93 o
   3  21   1      124.68      146.93     18.17 o
   4  21   1      479.09      498.58     26.25 o
   5  21   1      621.62      767.48     32.09 o
   6  21   1      243.94      478.74     61.46 o
   7  21   1     2479.71     2211.64     67.43 o
   8  21   1      220.51      364.47     28.36 o
   9  21   1      188.57      283.42     27.06 o
  10  21   1      413.59      390.68     30.18 o
  11  21   1      149.37      162.58     24.78 o
  12  21   1       91.21      174.44     28.99 o
  13  21   1     1203.15     1172.26     85.82 o
  14  21   1        9.20      116.90     28.64 o
  15  21   1      102.76      102.96     29.73 o
  16  21   1        1.99       25.04     27.02 o
   1  22   1       98.31      136.98     20.19 o
   2  22   1      638.65      676.32     31.03 o
   3  22   1      393.30      545.00     68.21 o
   4  22   1     1339.84     1390.37     43.97 o
   5  22   1       35.83      259.19     45.64 o
   6  22   1      519.12      507.51     32.55 o
   7  22   1      739.67      615.66     35.60 o
   8  22   1     1375.68     1307.00     50.67 o
   9  22   1      271.22      559.85     68.76 o
  10  22   1     2401.31     2331.87     78.70 o
  11  22   1       18.39      325.32     62.37 o
  12  22   1      692.11      641.28     44.53 o
  13  22   1       99.67       87.99     27.48 o
  14  22   1      121.14       70.12     28.13 o
  15  22   1      115.34       80.03     29.39 o
   1  23   1     1085.85     1093.27     43.29 o
   2  23   1       45.96      246.29     28.55 o
   3  23   1      403.85      442.91     26.46 o
   4  23   1       72.98       71.91     17.82 o
   5  23   1     1119.96     1108.62     50.14 o
   6  23   1       83.29      391.62     80.61 o
   7  23   1     1423.12     1306.18     50.74 o
   8  23   1       57.38      121.05     23.67 o
   9  23   1      308.10      317.60     29.79 o
  10  23   1       61.19       26.80     21.24 o
  11  23   1      173.81      214.98     31.43 o
  12  23   1       47.23      162.78     40.43 o
  13  23   1      687.98      694.62     48.62 o
  14  23   1       11.35       89.30     29.09 o
   1  24   1       64.41       51.61     22.31 o
   2  24   1      367.86      386.97     29.21 o
   3  24   1      234.88      298.22     23.60 o
   4  24   1      618.56      612.65     32.00 o
   5  24   1      690.20      532.12     34.48 o
   6  24   1        9.75       28.95     21.07 o
   7  24   1      105.96       84.95     22.90 o
   8  24   1      404.85      482.33     34.13 o
   9  24   1      482.28      474.55     34.46 o
  10  24   1      818.07      819.02     50.84 o
  11  24   1       45.06      121.80     29.20 o
  12  24   1      247.91      199.78     59.04 o
  13  24   1       24.04       19.85     27.35 o
   1  25   1      264.32      269.63     26.21 o
   2  25   1      222.99      249.88     26.03 o
   3  25   1       52.82       82.01     21.42 o
   4  25   1      148.06       81.20     26.01 o
   5  25   1      309.07      383.88     35.62 o
   6  25   1        2.50      227.67     48.35 o
   7  25   1     1156.40     1098.10     55.25 o
   8  25   1      274.93      296.97     34.92 o
   9  25   1      350.41      327.20     49.77 o
  10  25   1       25.10       78.56     33.86 o
  11  25   1      457.33      483.96     60.41 o
  12  25   1       57.86      153.34     55.40 o
   1  26   1      161.60      172.63     24.76 o
   2  26   1      665.24      717.82     38.77 o
   3  26   1      154.76      364.25     61.53 o
   4  26   1     1189.51     1153.46     56.13 o
   5  26   1      264.56      327.84     39.80 o
   6  26   1       68.38       73.36     27.38 o
   7  26   1      151.27      106.11     28.96 o
   8  26   1      197.61      230.00     33.31 o
   9  26   1      100.66      168.30     38.27 o
  10  26   1      604.91      611.85     57.31 o
   1  27   1      211.53      182.07     26.33 o
   2  27   1      161.37       96.81     23.49 o
   3  27   1       85.71      123.58     29.44 o
   4  27   1      566.31      484.34     40.46 o
   5  27   1      650.80      619.76     45.45 o
   6  27   1      285.72      319.30     35.78 o
   7  27   1      517.64      559.52     44.62 o
   8  27   1       24.13      150.47     55.40 o
   1  28   1      140.20      134.10     25.25 o
   2  28   1       99.87       89.80     28.37 o
   3  28   1      151.91      187.33     31.92 o
   4  28   1      181.67      253.47     34.34 o
   5  28   1      202.65      209.30     33.78 o
   6  28   1      156.01      122.29     31.02 o
   0   0   2    57513.89    62014.17   1595.97 o
   2   0   2     1745.68     1929.50     48.64 o
   4   0   2     4059.31     4064.64     99.53 o
   6   0   2     1651.67     1392.47     44.94 o
   8   0   2     4099.99     4192.75    109.79 o
  10   0   2     1022.59     1087.93     39.65 o
  12   0   2     2872.63     2727.44     83.96 o
  14   0   2    11330.38    11035.42    299.13 o
  16   0   2      489.72      462.49     41.17 o
  18   0   2      127.89      149.73     41.00 o
  20   0   2     2101.99     2160.23     98.43 o
  22   0   2     1066.41     1029.78     95.15 o
   0   1   2     6110.47     5637.51    107.37 o
   1   1   2    50018.43    52159.02    778.93 o
   2   1   2     4816.19     4629.37     72.56 o
   3   1   2     9495.60     9087.50    149.62 o
   4   1   2     1930.56     1856.52     36.22 o
   5   1   2     1366.50     1635.02     34.82 o
   6   1   2      305.63      298.16     12.21 o
   7   1   2     3335.74     3489.93     70.22 o
   8   1   2      969.70     1013.37     25.91 o
   9   1   2    11160.12    11543.08    224.59 o
  10   1   2       32.12       30.38      8.23 o
  11   1   2     9673.46     9580.42    188.00 o
  12   1   2      549.61      594.06     21.13 o
  13   1   2     2715.02     2844.73     62.32 o
  14   1   2      197.73      192.28     14.07 o
  15   1   2     3368.36     3041.25     74.64 o
  16   1   2      420.85      414.93     23.41 o
  17   1   2      910.79      880.14     39.56 o
  18   1   2      822.67      788.53     39.60 o
  19   1   2      208.62      209.72     25.95 o
  20   1   2       95.24       73.40     29.32 o
  21   1   2      275.35      315.47     30.75 o
  22   1   2      331.26      258.18     34.62 o
  23   1   2      821.89      979.47     71.02 o
   0   2   2    31830.55    32881.95    651.01 o
   1   2   2      344.48      384.41     12.43 o
   2   2   2    16941.81    18130.67    280.37 o
   3   2   2      209.28      210.44     12.37 o
   4   2   2     1624.57     1673.97     35.07 o
   5   2   2      177.59      184.13      9.61 o
   6   2   2    16219.94    16638.43    289.43 o
   7   2   2      430.57      456.76     15.15 o
   8   2   2    12694.57    12915.01    246.65 o
   9   2   2     1096.86     1127.17     28.34 o
  10   2   2     2213.49     2403.17     51.02 o
  11   2   2      212.38      188.33     11.95 o
  12   2   2     4125.70     3796.85     73.99 o
  13   2   2      206.09      227.75     13.96 o
  14   2   2     7353.18     7278.55    145.77 o
  15   2   2       51.32       80.00     14.69 o
  16   2   2      216.96      217.08     18.74 o
  17   2   2      545.55      531.15     32.57 o
  18   2   2      112.27      142.19     24.15 o
  19   2   2      429.72      398.00     30.87 o
  20   2   2      889.56      979.21     48.63 o
  21   2   2       47.30       72.70     22.88 o
  22   2   2      251.20      263.12     35.40 o
  23   2   2        0.70        6.80     30.76 o
   0   3   2     4150.06     3849.19    107.55 o
   1   3   2     2840.24     2877.73     50.81 o
   2   3   2      597.33      594.95     17.66 o
   3   3   2     7910.23     7381.34    132.39 o
   4   3   2     2004.40     1896.36     41.10 o
   5   3   2     1877.66     2154.03     43.24 o
   6   3   2      246.23      216.98     15.49 o
   7   3   2      428.68      379.06     16.24 o
   8   3   2      796.13      785.85     24.10 o
   9   3   2     4301.45     4383.29     92.42 o
  10   3   2      255.04      338.75     19.74 o
  11   3   2     1925.97     1680.82     39.68 o
  12   3   2      192.38      197.37     12.69 o
  13   3   2      319.89      287.92     15.36 o
  14   3   2      556.89      584.67     26.64 o
  15   3   2     2545.80     2353.50     60.77 o
  16   3   2      530.29      634.69     29.11 o
  17   3   2     2368.51     2518.33     64.08 o
  18   3   2     1779.15     1613.00     56.01 o
  19   3   2     2016.03     1892.08     62.95 o
  20   3   2       22.32       37.59     21.33 o
  21   3   2       66.07       53.11     26.58 o
  22   3   2       84.32       78.46     27.83 o
  23   3   2     1687.95     1693.74     74.79 o
   0   4   2     1197.91     1249.16     41.56 o
   1   4   2     1780.14     1709.91     34.47 o
   2   4   2     5911.56     5996.68    116.33 o
   3   4   2      397.55      393.89     14.26 o
   4   4   2     7959.35     8340.92    147.93 o
   5   4   2     1447.67     1551.51     35.83 o
   6   4   2     5865.65     5852.04    116.49 o
   7   4   2     1310.91     1437.40     34.57 o
   8   4   2     6122.40     5803.08    112.94 o
   9   4   2      446.02      453.69     18.78 o
  10   4   2     2007.77     2199.01     53.68 o
  11   4   2      329.60      408.88     20.19 o
  12   4   2     3877.09     3699.18     76.46 o
  13   4   2       67.09       86.09     13.91 o
  14   4   2     2706.23     2722.54     69.01 o
  15   4   2       44.34       36.64     13.85 o
  16   4   2      263.72      285.20     25.82 o
  17   4   2      177.49      225.76     20.77 o
  18   4   2     3416.39     3307.18     80.55 o
  19   4   2     1153.56     1059.41     46.64 o
  20   4   2     2261.64     2197.58     69.68 o
  21   4   2      321.39      347.80     36.16 o
  22   4   2      305.74      316.44     36.56 o
  23   4   2      141.66      127.49     31.14 o
   0   5   2     1275.08     1253.42     42.76 o
   1   5   2     2294.59     2239.30     41.31 o
   2   5   2     1441.11     1287.87     30.11 o
   3   5   2     2512.77     2183.77     41.81 o
   4   5   2     1188.87     1156.29     28.26 o
   5   5   2    11056.97    11099.57    207.26 o
   6   5   2     1296.15     1451.05     34.64 o
   7   5   2     1940.98     2090.81     45.40 o
   8   5   2      179.10      261.03     14.49 o
   9   5   2     6585.90     6631.57    133.60 o
  10   5   2     1418.53     1459.75     36.25 o
  11   5   2     4711.98     4616.74     98.12 o
  12   5   2      856.18      787.90     29.04 o
  13   5   2      648.73      612.97     26.95 o
  14   5   2      121.34      149.85     16.14 o
  15   5   2      936.88      890.54     33.36 o
  16   5   2      935.71      848.50     33.56 o
  17   5   2     1875.47     1848.73     63.34 o
  18   5   2       36.90       68.75     18.58 o
  19   5   2      238.44      279.30     28.55 o
  20   5   2      156.48      169.23     44.07 o
  21   5   2      207.65      263.22     33.65 o
  22   5   2       57.41      115.51     29.61 o
  23   5   2      584.09      690.42     51.03 o
   0   6   2    29911.22    29857.32    756.01 o
   1   6   2     1827.73     1914.29     42.80 o
   2   6   2     6727.03     6740.52    122.49 o
   3   6   2     2506.01     2470.55     50.13 o
   4   6   2      665.27      753.40     20.72 o
   5   6   2      898.76      956.23     24.83 o
   6   6   2    15907.03    16023.58    313.66 o
   7   6   2      132.78      292.07     17.64 o
   8   6   2     6190.47     6171.53    115.12 o
   9   6   2      232.54      221.76     14.79 o
  10   6   2      394.26      494.33     20.68 o
  11   6   2      483.05      547.36     22.09 o
  12   6   2     1713.66     1613.59     43.07 o
  13   6   2       30.78       15.20     12.36 o
  14   6   2     1936.63     1932.79     52.78 o
  15   6   2      254.56      227.38     19.38 o
  16   6   2      162.12      191.27     23.95 o
  17   6   2      227.77      214.18     20.84 o
  18   6   2      301.31      358.71     25.09 o
  19   6   2       44.64       45.39     18.08 o
  20   6   2     3137.33     3021.47    103.57 o
  21   6   2       17.30       42.72     25.89 o
  22   6   2     1171.02     1169.21     60.81 o
  23   6   2       23.44       83.65     28.88 o
   0   7   2     2393.81     2136.72     64.92 o
   1   7   2       62.88       98.27     10.43 o
   2   7   2     1106.36     1105.76     31.29 o
   3   7   2    17853.85    18152.05    326.16 o
   4   7   2      822.70      840.54     23.02 o
   5   7   2     1029.57      961.00     25.99 o
   6   7   2      878.08      816.72     26.42 o
   7   7   2     2100.44     2201.69     52.59 o
   8   7   2     1415.29     1438.20     38.64 o
   9   7   2     8690.81     8671.82    165.20 o
  10   7   2       87.98      218.43     20.30 o
  11   7   2     3771.55     3743.34     73.39 o
  12   7   2       55.00       68.39     12.66 o
  13   7   2      228.62      270.94     19.19 o
  14   7   2      100.48      125.37     16.19 o
  15   7   2     1146.08     1133.35     37.45 o
  16   7   2      135.62      160.59     18.82 o
  17   7   2     2316.03     2413.79     63.93 o
  18   7   2       11.51       29.02     21.26 o
  19   7   2      180.47      184.58     24.05 o
  20   7   2       78.43       75.50     26.91 o
  21   7   2     1842.71     1882.85     76.69 o
  22   7   2      209.83      237.06     34.35 o
  23   7   2     2658.50     2489.20     94.12 o
   0   8   2     2472.33     2264.18     69.50 o
   1   8   2      578.77      528.19     19.04 o
   2   8   2      785.42     1011.23     31.54 o
   3   8   2     1063.64      933.60     24.53 o
   4   8   2     1041.98     1134.01     28.58 o
   5   8   2      460.67      548.10     18.39 o
   6   8   2     3807.00     3493.52     76.00 o
   7   8   2     1762.51     1660.89     43.48 o
   8   8   2     4293.40     3965.58     86.83 o
   9   8   2      805.18      838.43     28.81 o
  10   8   2      323.05      357.64     19.59 o
  11   8   2       94.18      112.67     13.83 o
  12   8   2      702.00      739.86     27.03 o
  13   8   2      204.00      259.95     17.90 o
  14   8   2     2973.56     2929.12     68.38 o
  15   8   2      541.46      499.34     26.70 o
  16   8   2      608.16      645.76     30.53 o
  17   8   2      130.14      111.71     18.84 o
  18   8   2      748.38      741.82     35.09 o
  19   8   2       90.12      147.99     23.48 o
  20   8   2     1073.11     1139.33     49.15 o
  21   8   2      166.60      148.85     31.10 o
  22   8   2      609.56      696.96     50.99 o
   0   9   2     1183.54      910.08     37.12 o
   1   9   2     1636.80     1595.74     35.58 o
   2   9   2      747.11      842.00     27.06 o
   3   9   2     3749.53     3597.42     73.98 o
   4   9   2     1377.85     1464.90     34.16 o
   5   9   2    16663.14    17097.33    310.98 o
   6   9   2      767.02      794.65     22.85 o
   7   9   2     1193.02     1202.28     35.18 o
   8   9   2       37.06      137.55     13.10 o
   9   9   2     4546.46     4628.89     99.77 o
  10   9   2      310.08      352.52     35.19 o
  11   9   2     5341.69     5057.77    109.63 o
  12   9   2       28.55       99.59     14.48 o
  13   9   2      184.70      185.20     17.92 o
  14   9   2      169.84      192.75     24.55 o
  15   9   2      974.82      957.17     39.60 o
  16   9   2       55.52       80.70     18.94 o
  17   9   2     1014.36     1005.11     43.08 o
  18   9   2        8.42       55.82     19.80 o
  19   9   2      801.68      767.53     41.17 o
  20   9   2       36.37       48.96     21.23 o
  21   9   2      466.96      504.38     43.00 o
  22   9   2       74.26       80.88     29.88 o
   0  10   2     2017.53     1983.52     66.61 o
   1  10   2      459.89      499.26     19.64 o
   2  10   2     3235.49     3417.74     79.72 o
   3  10   2      769.76      869.45     30.98 o
   4  10   2    16853.59    17438.01    349.97 o
   5  10   2     1002.11     1581.10     48.18 o
   6  10   2    14786.12    14305.77    284.21 o
   7  10   2      783.16     1080.25     32.26 o
   8  10   2     5755.31     5736.85    115.93 o
   9  10   2      804.84      766.56     28.30 o
  10  10   2       96.08      116.23     14.25 o
  11  10   2       15.78       71.33     13.51 o
  12  10   2     2081.47     2139.84     55.99 o
  13  10   2      568.78      532.05     26.44 o
  14  10   2     2180.12     2164.54     59.94 o
  15  10   2      462.63      428.66     28.09 o
  16  10   2      959.09      880.87     40.30 o
  17  10   2      390.09      343.62     27.75 o
  18  10   2      569.47      610.73     35.39 o
  19  10   2        7.67        7.40     19.59 o
  20  10   2     1501.14     1515.62     58.04 o
  21  10   2      134.27      144.05     30.48 o
  22  10   2      174.00      234.27     68.50 o
   0  11   2     1944.81     1694.85     56.69 o
   1  11   2     1676.31     1867.19     41.92 o
   2  11   2     1557.43     1485.18     38.76 o
   3  11   2     3496.60     3288.71     82.28 o
   4  11   2      711.57      832.20     23.77 o
   5  11   2      547.92      566.14     20.15 o
   6  11   2     1517.35     1367.02     33.37 o
   7  11   2      929.56      976.40     26.88 o
   8  11   2      241.55      296.63     17.62 o
   9  11   2     5789.45     5629.06    123.67 o
  10  11   2      193.30      445.90     43.80 o
  11  11   2     1899.16     1929.93     51.27 o
  12  11   2      358.96      371.02     22.21 o
  13  11   2      491.47      497.80     25.53 o
  14  11   2       28.43       43.66     15.60 o
  15  11   2      608.90      635.30     29.74 o
  16  11   2      379.54      360.30     27.81 o
  17  11   2     2570.84     2653.63     80.95 o
  18  11   2      201.48      184.99     24.48 o
  19  11   2       64.13       80.05     22.36 o
  20  11   2      146.24      125.75     24.56 o
  21  11   2      188.69      157.51     27.00 o
  22  11   2      292.94      297.98     38.34 o
   0  12   2     2471.43     2418.02     72.61 o
   1  12   2      315.78      392.13     29.70 o
   2  12   2     2521.43     2499.89     58.14 o
   3  12   2     1127.63     1071.97     32.32 o
   4  12   2     4098.93     4197.84     84.71 o
   5  12   2      638.27      861.18     54.13 o
   6  12   2     9919.46     9630.28    187.43 o
   7  12   2      457.13      867.20     47.59 o
   8  12   2     4698.70     4535.24    102.88 o
   9  12   2      126.54      159.80     15.36 o
  10  12   2      163.36      190.43     22.05 o
  11  12   2      145.45      195.96     23.72 o
  12  12   2     3430.63     3315.93     81.16 o
  13  12   2      377.34      456.37     25.57 o
  14  12   2      786.87      849.95     34.52 o
  15  12   2      160.46      108.60     19.50 o
  16  12   2      209.12      197.24     23.50 o
  17  12   2       37.93       29.24     19.09 o
  18  12   2      457.68      383.63     30.92 o
  19  12   2      139.64      181.96     25.51 o
  20  12   2      437.60      399.61     33.21 o
  21  12   2       80.89      108.22     25.52 o
   0  13   2        3.36      -14.96     13.34 o
   1  13   2       64.38       79.07     12.60 o
   2  13   2      137.23      161.74     14.92 o
   3  13   2     2656.18     2649.16     62.31 o
   4  13   2      125.16      298.24     39.74 o
   5  13   2     2872.03     2858.53     62.62 o
   6  13   2       59.80       89.88     10.17 o
   7  13   2     1327.84     1349.64     38.65 o
   8  13   2      692.84      700.33     27.64 o
   9  13   2     4513.66     4577.20    102.41 o
  10  13   2      470.31      704.29     60.66 o
  11  13   2     6494.71     6078.69    133.07 o
  12  13   2       81.17      316.05     42.87 o
  13  13   2     1490.01     1422.10     45.84 o
  14  13   2      237.52      208.24     20.47 o
  15  13   2       30.98       28.37     16.61 o
  16  13   2      112.29      127.76     19.78 o
  17  13   2     1615.44     1621.72     57.20 o
  18  13   2      179.67      234.79     26.49 o
  19  13   2      490.98      469.07     39.12 o
  20  13   2      289.66      223.27     28.50 o
  21  13   2      510.71      618.78     40.93 o
   0  14   2     3179.97     2974.50     93.47 o
   1  14   2      193.43      306.88     20.80 o
   2  14   2      794.98      825.59     29.46 o
   3  14   2      236.56      239.76     16.85 o
   4  14   2     1255.04     1185.47     35.41 o
   5  14   2       86.47      227.39     18.83 o
   6  14   2     1343.44     1259.27     34.52 o
   7  14   2     1049.68     1036.56     34.00 o
   8  14   2      619.79      587.90     26.56 o
   9  14   2      687.85      665.61     28.12 o
  10  14   2      940.29      981.35     34.89 o
  11  14   2     1115.99     1042.33     36.49 o
  12  14   2      797.89     1050.02     45.28 o
  13  14   2      480.01      558.04     28.65 o
  14  14   2     2686.26     2669.56     70.23 o
  15  14   2       76.65      190.20     21.16 o
  16  14   2     1698.35     1511.30     49.75 o
  17  14   2      116.02       96.11     22.40 o
  18  14   2      718.37      619.58     46.37 o
  19  14   2        1.00        7.79     26.37 o
  20  14   2      768.80      767.68     52.67 o
   0  15   2      639.27      508.18     30.84 o
   1  15   2      609.56      625.49     27.08 o
   2  15   2      155.94      265.54     30.31 o
   3  15   2     3784.80     3476.14     81.22 o
   4  15   2      351.42      521.28     65.64 o
   5  15   2     2253.73     2225.69     57.09 o
   6  15   2      535.13      541.06     24.94 o
   7  15   2      506.20      508.10     29.70 o
   8  15   2      503.85      631.68     33.88 o
   9  15   2     3637.31     3634.88     98.46 o
  10  15   2      105.80      589.94     55.40 o
  11  15   2     2653.79     2685.55     82.59 o
  12  15   2     1325.79     1105.60     45.43 o
  13  15   2      694.65      696.10     53.49 o
  14  15   2       57.34      137.09     23.43 o
  15  15   2      945.81      927.53     44.43 o
  16  15   2      138.38      181.21     26.83 o
  17  15   2      788.81      832.11     45.40 o
  18  15   2      192.09      147.76     31.57 o
  19  15   2       60.80       52.91     33.71 o
  20  15   2      162.24      171.76     34.55 o
   0  16   2     3522.25     3501.53    126.96 o
   1  16   2     1252.61     1215.13     37.57 o
   2  16   2     1009.74     1027.09     34.66 o
   3  16   2       52.73       73.35     17.23 o
   4  16   2     1755.41     1703.36     48.34 o
   5  16   2      104.29      329.22     29.13 o
   6  16   2     3207.36     3234.46     79.18 o
   7  16   2      181.32      257.80     28.88 o
   8  16   2      976.53     1152.42     43.18 o
   9  16   2     1662.22     1348.03     51.30 o
  10  16   2     1497.03     1413.23     50.58 o
  11  16   2      263.94      226.23     24.90 o
  12  16   2     1632.77     1672.59     58.35 o
  13  16   2      488.21      573.38     35.41 o
  14  16   2     1897.77     1845.91     61.69 o
  15  16   2      510.07      502.76     35.30 o
  16  16   2     1038.57     1074.13     48.07 o
  17  16   2      141.35      130.07     30.27 o
  18  16   2      123.57      103.93     30.85 o
  19  16   2      271.55      248.61     36.68 o
   0  17   2      737.54      623.63     43.40 o
   1  17   2     2680.63     2718.72     67.96 o
   2  17   2     1031.25     1390.54     68.07 o
   3  17   2     3173.72     3202.60     76.71 o
   4  17   2      126.97      292.48     70.79 o
   5  17   2      858.98      772.01     30.16 o
   6  17   2      456.33      505.27     30.15 o
   7  17   2      158.05      216.27     23.20 o
   8  17   2      145.17       92.61     19.99 o
   9  17   2      207.91      234.76     24.71 o
  10  17   2      415.76      347.73     34.88 o
  11  17   2      896.25     1072.85     62.40 o
  12  17   2     1199.17      825.22     41.93 o
  13  17   2      744.72      643.84     38.55 o
  14  17   2       69.73       72.45     23.08 o
  15  17   2     1913.90     1934.08     64.99 o
  16  17   2       72.86      301.11     29.94 o
  17  17   2     2349.91     2191.78     84.43 o
  18  17   2      179.77      190.36     35.99 o
  19  17   2      502.77      475.75     44.89 o
   0  18   2     2030.15     2020.61     88.68 o
   1  18   2      519.00      588.32     27.60 o
   2  18   2     1160.13     1130.29     46.23 o
   3  18   2       58.62       95.43     15.67 o
   4  18   2     1170.46     1035.81     36.49 o
   5  18   2      149.68      301.10     50.06 o
   6  18   2      465.04      496.56     30.93 o
   7  18   2       36.81       62.27     19.33 o
   8  18   2     1211.04     1227.67     48.38 o
   9  18   2      565.13      512.89     35.82 o
  10  18   2      375.52      443.05     31.53 o
  11  18   2      286.36      448.09     67.59 o
  12  18   2     2375.37     2252.98     69.20 o
  13  18   2      146.62      258.74     28.22 o
  14  18   2     1173.03     1117.09     49.66 o
  15  18   2       17.37       20.55     22.85 o
  16  18   2      208.49      186.56     32.13 o
  17  18   2       96.35      156.78     31.84 o
  18  18   2      734.15      858.80    108.43 o
   0  19   2      435.52      369.25     36.35 o
   1  19   2      930.82      825.09     32.29 o
   2  19   2      176.50      363.73     61.72 o
   3  19   2     2693.22     2522.27     82.50 o
   4  19   2      318.40      366.20     32.31 o
   5  19   2     1795.77     1688.60     51.31 o
   6  19   2      184.18      171.63     22.81 o
   7  19   2      271.70      278.05     26.43 o
   8  19   2      616.69      512.98     33.25 o
   9  19   2      548.65      632.21     44.55 o
  10  19   2      673.00      692.11     38.64 o
  11  19   2     2037.59     1971.24     65.33 o
  12  19   2       92.34      173.98     25.37 o
  13  19   2       58.75       41.11     22.23 o
  14  19   2       13.39       40.05     23.20 o
  15  19   2      126.36      163.32     31.41 o
  16  19   2       32.92       85.39     29.77 o
  17  19   2      513.67      527.02     44.97 o
   0  20   2     8714.41     7957.70    275.75 o
   1  20   2      349.57      806.26     88.27 o
   2  20   2     1157.03     1110.59     38.24 o
   3  20   2      219.08      191.04     19.46 o
   4  20   2      219.33      211.25     20.17 o
   5  20   2      457.66      340.52     27.67 o
   6  20   2      789.82      707.35     37.85 o
   7  20   2       85.30      228.77     29.72 o
   8  20   2      709.25      737.53     40.04 o
   9  20   2      287.34      227.25     30.63 o
  10  20   2       48.77       66.82     22.48 o
  11  20   2      288.74      261.05     29.06 o
  12  20   2      332.95      342.94     31.64 o
  13  20   2      477.22      389.80     33.17 o
  14  20   2     1595.89     1586.24     60.55 o
  15  20   2       83.68       62.74     28.63 o
  16  20   2       28.63       51.94     28.99 o
   0  21   2      247.25      174.82     31.28 o
   1  21   2      723.99      629.56     34.95 o
   2  21   2       62.69      116.34     18.36 o
   3  21   2      637.81      685.22     31.53 o
   4  21   2       20.30       81.34     17.23 o
   5  21   2      247.11      272.70     27.19 o
   6  21   2      136.80       86.09     21.68 o
   7  21   2      132.37      110.12     23.41 o
   8  21   2      108.57      245.30     34.52 o
   9  21   2     1761.01     1690.42     58.72 o
  10  21   2       24.71      277.93     41.11 o
  11  21   2     1052.41     1050.87     48.19 o
  12  21   2       68.46       68.82     24.55 o
  13  21   2       64.98       44.46     23.65 o
  14  21   2       79.46       85.80     29.71 o
  15  21   2      455.42      447.58     42.33 o
  16  21   2        7.67       86.90     30.54 o
   0  22   2     1562.79     1389.07     69.04 o
   1  22   2     1240.07     1133.83     45.05 o
   2  22   2      328.14      346.19     24.66 o
   3  22   2      130.82       49.32     17.51 o
   4  22   2      165.82      166.05     24.22 o
   5  22   2      175.31      201.71     25.60 o
   6  22   2     1151.98     1140.61     47.64 o
   7  22   2       83.13      270.05     40.10 o
   8  22   2     1206.88     1281.85     51.36 o
   9  22   2      229.75      206.70     27.56 o
  10  22   2       63.05       33.75     22.73 o
  11  22   2       98.07       74.70     24.68 o
  12  22   2      736.13      765.51     50.33 o
  13  22   2       44.18      146.22     27.62 o
  14  22   2      629.19      599.82     46.12 o
  15  22   2      205.33      235.70     35.99 o
   0  23   2     1312.86      917.09     61.40 o
   1  23   2     1277.71     1161.63     46.06 o
   2  23   2       34.90      280.49     39.17 o
   3  23   2     1965.34     1840.54     55.22 o
   4  23   2      177.34      289.74     33.61 o
   5  23   2      951.46      924.58     43.60 o
   6  23   2       55.49       38.10     23.76 o
   7  23   2      306.40      353.09     31.32 o
   8  23   2      128.15      207.68     27.25 o
   9  23   2     1018.11      945.81     56.47 o
  10  23   2        8.08      106.74     25.63 o
  11  23   2      544.55      609.39     40.63 o
  12  23   2      112.11      117.97     29.73 o
  13  23   2      159.36      108.99     30.78 o
   0  24   2     1300.79     1191.37     71.70 o
   1  24   2       88.94      192.39     24.79 o
   2  24   2      276.13      287.47     28.01 o
   3  24   2      318.71      255.77     28.53 o
   4  24   2      710.07      651.28     46.26 o
   5  24   2       70.74      269.23     49.80 o
   6  24   2     1505.47     1461.64     73.91 o
   7  24   2       27.36      266.41     39.95 o
   8  24   2      920.81      855.22     45.82 o
   9  24   2       43.25       92.04     25.75 o
  10  24   2       82.59       71.17     26.06 o
  11  24   2       20.46       56.46     25.76 o
  12  24   2      351.37      370.28     62.34 o
   0  25   2      410.43      317.12     41.63 o
   1  25   2       45.20       66.55     21.98 o
   2  25   2      108.76      107.00     41.01 o
   3  25   2      273.37      262.29     33.54 o
   4  25   2      242.55      205.77     27.68 o
   5  25   2      105.27      107.83     25.36 o
   6  25   2      311.88      195.58     35.51 o
   7  25   2       40.24       94.66     25.93 o
   8  25   2       11.23       79.06     25.07 o
   9  25   2      841.18      913.25     48.36 o
  10  25   2      132.53      298.01     51.78 o
  11  25   2      922.08      925.00     57.68 o
   0  26   2     1562.55     1428.64     77.86 o
   1  26   2       66.65      215.39     26.71 o
   2  26   2      144.80      162.01     31.36 o
   3  26   2       85.49        0.02     25.64 o
   4  26   2       95.50      105.87     26.28 o
   5  26   2       22.86       93.57     36.05 o
   6  26   2      988.48      924.99     47.72 o
   7  26   2        4.06      190.63     37.05 o
   8  26   2      533.16      498.12     38.94 o
   9  26   2       48.52      104.00     27.41 o
   0  27   2      164.39      156.84     44.45 o
   1  27   2      133.95      135.45     30.38 o
   2  27   2      169.54      222.25     33.50 o
   3  27   2      544.06      579.31     62.62 o
   4  27   2      176.56      133.47     31.00 o
   5  27   2      121.32      111.26     31.03 o
   6  27   2       20.66        7.74     26.82 o
   7  27   2       88.30       85.69     38.94 o
   0  28   2      192.11      266.68     66.98 o
   1  28   2       49.13       59.24     28.79 o
   2  28   2      296.89      232.28     35.27 o
   3  28   2      223.37      185.63     33.49 o
   2   0   3    32727.34    32988.36    737.61 o
   4   0   3    18549.27    18454.59    402.10 o
   6   0   3     2493.96     2506.05     72.31 o
   8   0   3     5754.01     5616.77    151.42 o
  10   0   3     4024.26     4035.76    113.12 o
  12   0   3     1376.00     1307.81     49.16 o
  14   0   3     2978.02     3021.60    117.94 o
  16   0   3     2838.40     2868.78    117.54 o
  18   0   3     3050.32     2813.65    118.14 o
  20   0   3      299.52      224.80     41.00 o
  22   0   3      647.40      633.60     62.13 o
   1   1   3    13722.72    13810.20    209.48 o
   2   1   3     1552.65     1556.39     30.08 o
   3   1   3     3593.54     4006.87     67.72 o
   4   1   3       26.96       16.90     11.39 o
   5   1   3     3334.99     3447.96     64.29 o
   6   1   3       20.47       29.05      8.61 o
   7   1   3     8139.26     8233.72    151.15 o
   8   1   3     1328.40     1409.41     34.21 o
   9   1   3     3939.29     3717.15     76.26 o
  10   1   3      178.79      182.37     12.60 o
  11   1   3      267.74      309.67     15.12 o
  12   1   3       48.13       63.31     12.91 o
  13   1   3     4121.45     4011.87     90.90 o
  14   1   3      344.44      309.77     25.99 o
  15   1   3      885.55      843.96     40.43 o
  16   1   3      221.66      226.42     25.25 o
  17   1   3     1602.76     1515.21     56.05 o
  18   1   3      398.41      340.59     30.72 o
  19   1   3     1836.95     1836.33     64.64 o
  20   1   3       22.05       20.69     21.86 o
  21   1   3     1792.23     1756.01     65.43 o
  22   1   3      317.94      296.77     33.10 o
   1   2   3      651.60      641.06     17.57 o
   2   2   3     4423.70     4423.26     78.36 o
   3   2   3      481.97      438.94     15.40 o
   4   2   3     5428.98     4992.83     87.26 o
   5   2   3     1327.37     1304.70     29.86 o
   6   2   3     1076.19      996.99     24.51 o
   7   2   3      167.45      187.95     11.74 o
   8   2   3      317.15      330.70     14.93 o
   9   2   3      155.84      183.05     12.15 o
  10   2   3     6218.13     6140.87    119.14 o
  11   2   3      119.66      129.46     14.23 o
  12   2   3     3617.04     3669.51     85.94 o
  13   2   3      386.16      414.76     23.16 o
  14   2   3      565.56      577.49     33.26 o
  15   2   3      557.90      496.13     31.87 o
  16   2   3     3372.47     3292.25     93.51 o
  17   2   3      162.04      150.12     23.84 o
  18   2   3     1674.28     1866.17     61.68 o
  19   2   3      580.87      559.79     37.84 o
  20   2   3        2.25        7.65     21.95 o
  21   2   3       89.79      101.93     25.79 o
  22   2   3      896.38      922.57     50.03 o
   1   3   3    22627.22    23248.03    416.62 o
   2   3   3     1856.91     1841.07     38.83 o
   3   3   3     3457.62     3711.97     63.18 o
   4   3   3      756.97      749.58     21.46 o
   5   3   3      977.07      984.04     25.41 o
   6   3   3      638.13      789.15     21.63 o
   7   3   3     5645.08     5585.47    111.93 o
   8   3   3     1147.42     1254.67     33.28 o
   9   3   3     1412.81     1420.66     37.64 o
  10   3   3      948.37      876.80     30.81 o
  11   3   3     3597.98     3793.51     84.61 o
  12   3   3      317.55      342.03     20.67 o
  13   3   3     3584.06     3389.14     78.29 o
  14   3   3      475.92      492.11     25.76 o
  15   3   3     1481.53     1424.09     50.80 o
  16   3   3       37.48      102.28     21.14 o
  17   3   3      124.64      164.43     24.06 o
  18   3   3       46.68       47.52     21.29 o
  19   3   3     1699.82     1542.56     57.61 o
  20   3   3       46.93       58.28     33.88 o
  21   3   3     1120.55     1187.51     53.83 o
  22   3   3        3.24       43.23     26.56 o
   1   4   3      447.82      563.85     19.92 o
   2   4   3    13774.27    13822.19    255.98 o
   3   4   3      224.42      285.07     13.66 o
   4   4   3     8071.63     7709.58    139.22 o
   5   4   3     1085.35      918.79     27.03 o
   6   4   3     1585.24     1503.59     36.90 o
   7   4   3      336.15      287.68     16.26 o
   8   4   3     1587.09     1576.07     40.22 o
   9   4   3      332.28      382.95     18.75 o
  10   4   3     2334.43     2276.76     54.86 o
  11   4   3      613.54      664.66     27.53 o
  12   4   3      725.32      772.33     30.78 o
  13   4   3      527.20      526.54     26.00 o
  14   4   3      172.61      219.44     19.36 o
  15   4   3       51.54       39.59     15.14 o
  16   4   3     1662.91     1682.53     58.87 o
  17   4   3      305.93      265.41     27.57 o
  18   4   3      530.67      655.76     38.50 o
  19   4   3       32.35       19.56     21.60 o
  20   4   3       34.60       15.46     22.57 o
  21   4   3      134.23      151.31     27.80 o
  22   4   3      947.36      942.19     73.20 o
   1   5   3      802.63      796.67     28.20 o
   2   5   3      313.58      436.41     17.59 o
   3   5   3       52.64       53.46      9.80 o
   4   5   3      697.52      637.11     21.28 o
   5   5   3     5431.39     5497.90     96.50 o
   6   5   3     1116.62     1205.45     32.49 o
   7   5   3     9132.45     9016.98    177.50 o
   8   5   3      513.86      500.80     21.34 o
   9   5   3     2176.39     2156.62     47.92 o
  10   5   3     1061.51      997.64     30.71 o
  11   5   3      442.66      451.00     21.54 o
  12   5   3       99.58      105.47     15.03 o
  13   5   3     4232.28     4180.26    100.17 o
  14   5   3       28.23       27.09     14.41 o
  15   5   3      984.82      966.86     37.85 o
  16   5   3      485.37      489.19     32.56 o
  17   5   3      569.07      511.27     34.79 o
  18   5   3      191.42      197.13     26.30 o
  19   5   3      654.45      754.32     42.65 o
  20   5   3      795.08      632.41     41.09 o
  21   5   3      758.32      749.11     46.05 o
  22   5   3       18.93       10.93     26.69 o
   1   6   3      367.04      426.76     18.44 o
   2   6   3      636.86      691.76     27.49 o
   3   6   3      739.86      788.17     23.80 o
   4   6   3     4217.23     4169.58     79.99 o
   5   6   3     1556.81     1394.26     34.33 o
   6   6   3     2209.61     2242.89     51.59 o
   7   6   3     1056.70      916.79     27.93 o
   8   6   3     3394.28     3432.12     76.16 o
   9   6   3      893.11     1028.75     31.46 o
  10   6   3     1646.79     1608.66     41.15 o
  11   6   3      465.29      444.65     21.85 o
  12   6   3      287.43      336.98     20.06 o
  13   6   3       78.00       70.43     15.07 o
  14   6   3      646.92      658.76     30.85 o
  15   6   3       26.72       92.44     17.02 o
  16   6   3     2498.63     2546.89     64.65 o
  17   6   3      116.66      141.26     23.77 o
  18   6   3     1650.89     1630.86     59.27 o
  19   6   3       33.61       65.69     23.36 o
  20   6   3       18.09       34.98     22.89 o
  21   6   3       33.99       10.39     26.46 o
  22   6   3      707.91      707.36     52.13 o
   1   7   3     8519.47     8460.08    164.57 o
   2   7   3      372.78      413.13     16.81 o
   3   7   3      777.45      627.70     21.08 o
   4   7   3      664.09      579.17     20.46 o
   5   7   3      658.16      592.29     21.34 o
   6   7   3      676.79      655.56     22.08 o
   7   7   3     3949.20     3908.96     92.41 o
   8   7   3      117.49      125.76     15.52 o
   9   7   3      133.13      139.93     13.90 o
  10   7   3      623.02      519.66     22.99 o
  11   7   3      183.74      143.49     15.37 o
  12   7   3      165.75      190.42     16.61 o
  13   7   3      511.09      520.09     24.33 o
  14   7   3      356.00      358.21     23.37 o
  15   7   3     2405.94     2373.44     65.72 o
  16   7   3       75.18      107.53     18.49 o
  17   7   3      151.78      158.40     20.35 o
  18   7   3      112.82      110.76     24.21 o
  19   7   3      471.89      571.06     38.05 o
  20   7   3      110.19      128.28     26.17 o
  21   7   3      914.87      807.17     54.63 o
  22   7   3       45.32       29.65     29.16 o
   1   8   3      348.92      253.67     15.72 o
   2   8   3     3115.86     2972.11     70.03 o
   3   8   3      187.41      232.95     12.95 o
   4   8   3     3636.55     3403.18     71.59 o
   5   8   3     2364.45     2108.32     47.30 o
   6   8   3     1580.07     1635.28     39.55 o
   7   8   3      886.61      874.85     29.63 o
   8   8   3     4238.73     4179.13     94.59 o
   9   8   3      794.67      769.14     29.26 o
  10   8   3     1971.71     1990.98     51.59 o
  11   8   3      562.04      647.93     28.31 o
  12   8   3     2169.25     2110.80     53.16 o
  13   8   3      808.66      691.90     28.51 o
  14   8   3     1232.91     1241.16     41.20 o
  15   8   3       57.44       83.85     19.59 o
  16   8   3     1204.00     1136.80     42.40 o
  17   8   3       69.18       57.16     18.15 o
  18   8   3     1210.58     1210.36     52.60 o
  19   8   3       26.93       32.11     22.61 o
  20   8   3      549.58      566.45     45.42 o
  21   8   3       78.53       64.92     29.61 o
   1   9   3     3329.25     3291.50     71.29 o
   2   9   3      562.83      485.64     22.63 o
   3   9   3     2297.41     2455.80     60.26 o
   4   9   3     1146.95     1041.91     28.46 o
   5   9   3     1279.75     1055.00     28.94 o
   6   9   3      414.12      429.49     18.33 o
   7   9   3     1903.54     1870.82     47.68 o
   8   9   3      250.14      298.99     18.63 o
   9   9   3     2184.04     2244.98     54.65 o
  10   9   3       51.22      106.46     14.80 o
  11   9   3     2621.34     2589.71     66.43 o
  12   9   3      181.65      195.29     18.40 o
  13   9   3     1378.61     1355.54     45.30 o
  14   9   3      204.70      193.25     20.18 o
  15   9   3      119.02       94.54     19.54 o
  16   9   3       54.81       35.19     18.48 o
  17   9   3      487.63      390.86     30.16 o
  18   9   3       11.34       58.84     20.87 o
  19   9   3     1824.71     1766.43     74.90 o
  20   9   3      300.83      296.81     36.01 o
  21   9   3     1166.24     1089.18     60.46 o
   1  10   3      176.38      198.04     16.14 o
   2  10   3     2967.90     2945.23     67.62 o
   3  10   3       61.83      142.38     14.81 o
   4  10   3     3252.53     3288.92     81.75 o
   5  10   3     1234.10     1151.80     31.08 o
   6  10   3      501.88      536.51     20.31 o
   7  10   3       15.94       23.09     10.94 o
   8  10   3      228.22      265.69     17.59 o
   9  10   3      187.07      163.73     15.98 o
  10  10   3     2623.70     2592.05     64.17 o
  11  10   3       27.83      121.19     15.93 o
  12  10   3     1321.66     1330.79     40.93 o
  13  10   3      158.22      190.99     19.82 o
  14  10   3      526.10      458.46     27.32 o
  15  10   3       39.32       48.00     17.36 o
  16  10   3     1885.65     1730.52     59.14 o
  17  10   3      268.30      243.58     25.93 o
  18  10   3     1326.28     1219.69     51.55 o
  19  10   3      271.35      177.31     31.17 o
  20  10   3       76.30       47.13     26.89 o
  21  10   3      207.47      173.65     33.16 o
   1  11   3     7981.20     7853.78    168.22 o
   2  11   3       99.24      252.34     59.48 o
   3  11   3     1480.89     1561.35     43.51 o
   4  11   3      262.22      316.62     19.16 o
   5  11   3     1069.60     1052.67     33.28 o
   6  11   3      172.77      225.80     13.78 o
   7  11   3     4091.95     3925.58     89.87 o
   8  11   3      195.45      271.50     18.32 o
   9  11   3      327.26      305.66     20.27 o
  10  11   3      138.12      121.62     16.10 o
  11  11   3      679.47      696.75     29.80 o
  12  11   3      255.79      297.60     21.61 o
  13  11   3     3856.49     3943.10     90.63 o
  14  11   3      141.44      157.68     19.55 o
  15  11   3     1510.23     1606.01     51.63 o
  16  11   3      332.29      353.79     29.22 o
  17  11   3      276.82      257.96     26.92 o
  18  11   3       13.87       14.95     20.61 o
  19  11   3      978.78     1044.54     76.79 o
  20  11   3       30.67       76.88     38.73 o
  21  11   3      888.51      825.73     73.62 o
   1  12   3      317.58      379.48     21.34 o
   2  12   3     3245.21     3189.36     70.62 o
   3  12   3      143.63      368.78     28.85 o
   4  12   3     8657.06     8877.65    188.75 o
   5  12   3      817.74      986.66     34.25 o
   6  12   3     1355.60     1337.08     40.48 o
   7  12   3      354.21      235.22     22.70 o
   8  12   3     1080.39     1062.97     41.96 o
   9  12   3      137.87      209.96     22.65 o
  10  12   3     1327.18     1379.66     50.22 o
  11  12   3      180.22      186.03     30.66 o
  12  12   3      169.99      133.99     29.01 o
  13  12   3      206.66      180.06     24.05 o
  14  12   3     2672.72     2706.01     81.97 o
  15  12   3       82.17      228.90     43.31 o
  16  12   3     1462.33     1319.66     52.91 o
  17  12   3       90.38      126.23     27.98 o
  18  12   3      924.45      859.01     54.24 o
  19  12   3      215.88      183.97     32.74 o
  20  12   3       52.18       32.83     36.29 o
   1  13   3     4393.74     4197.67     92.59 o
   2  13   3        3.57       79.10     14.47 o
   3  13   3       98.10      104.30     15.31 o
   4  13   3       47.57       91.96     14.94 o
   5  13   3     2743.45     2480.26     61.50 o
   6  13   3     1191.31     1253.15     46.39 o
   7  13   3     4306.89     4318.01    110.59 o
   8  13   3       40.00      172.63     21.34 o
   9  13   3      453.59      470.17     30.49 o
  10  13   3       11.35        1.30     17.77 o
  11  13   3      920.68      817.76     40.79 o
  12  13   3      280.20      332.17     51.23 o
  13  13   3     1639.36     1647.76     55.78 o
  14  13   3       92.09      279.87     32.54 o
  15  13   3     2797.04     2719.13     81.92 o
  16  13   3      229.03      221.78     28.17 o
  17  13   3       43.32       31.73     25.98 o
  18  13   3      244.30      223.13     33.92 o
  19  13   3      953.08      936.92     58.45 o
  20  13   3      120.05      164.09     43.76 o
   1  14   3       41.95       87.19     15.31 o
   2  14   3     3376.20     3212.40     77.40 o
   3  14   3      354.29      762.15     61.16 o
   4  14   3     8057.44     7965.11    169.39 o
   5  14   3      348.41      525.94     35.05 o
   6  14   3     1279.64     1303.52     47.47 o
   7  14   3      632.86      524.97     31.83 o
   8  14   3      150.28      126.02     26.75 o
   9  14   3      777.01      725.56     45.00 o
  10  14   3     1184.64     1238.88     47.74 o
  11  14   3      815.17      879.31     42.71 o
  12  14   3      992.67     1091.59     47.26 o
  13  14   3       99.84      125.12     23.83 o
  14  14   3      888.46      825.75     43.17 o
  15  14   3      116.24      194.23     27.27 o
  16  14   3     2566.38     2366.21     76.33 o
  17  14   3       32.81      201.11     28.63 o
  18  14   3     1693.84     1687.99     73.31 o
  19  14   3       43.81       81.78     30.81 o
   1  15   3     2164.18     2229.64     58.34 o
   2  15   3       16.63      194.42     22.59 o
   3  15   3     1030.13      981.30     35.07 o
   4  15   3      343.12      245.82     19.58 o
   5  15   3     1158.99      991.39     43.04 o
   6  15   3      312.31      389.90     44.09 o
   7  15   3     3461.97     3432.52     93.13 o
   8  15   3      119.95      316.35     28.40 o
   9  15   3     1517.40     1410.81     52.55 o
  10  15   3     1037.18      880.17     41.47 o
  11  15   3      243.81      280.39     28.14 o
  12  15   3      874.49      800.39     42.65 o
  13  15   3     1830.96     1722.53     62.42 o
  14  15   3       12.82       69.45     23.35 o
  15  15   3       56.54      127.07     25.83 o
  16  15   3       27.31       48.27     23.87 o
  17  15   3       57.07       67.90     25.79 o
  18  15   3      156.76      134.40     33.02 o
  19  15   3      929.26      950.42     59.42 o
   1  16   3      103.71      193.93     18.74 o
   2  16   3     4425.99     4199.19     94.60 o
   3  16   3      377.94      479.38     39.85 o
   4  16   3     1220.21     1345.80     40.38 o
   5  16   3      166.61      180.16     22.76 o
   6  16   3      582.32      652.29     35.60 o
   7  16   3     3087.78     2777.29     80.73 o
   8  16   3     2901.38     2919.50     84.17 o
   9  16   3      572.00      824.09     78.05 o
  10  16   3     2180.49     2127.83     69.94 o
  11  16   3      958.44      923.60     44.26 o
  12  16   3      981.89      979.63     46.66 o
  13  16   3        9.98        2.14     21.77 o
  14  16   3       26.46       18.87     22.73 o
  15  16   3        8.40       81.15     24.70 o
  16  16   3     1172.02     1070.67     50.68 o
  17  16   3      131.68      129.53     28.46 o
  18  16   3      568.49      601.57     47.97 o
   1  17   3     7476.50     7251.91    157.16 o
   2  17   3        3.42      382.01     33.90 o
   3  17   3     3640.77     3417.34     82.42 o
   4  17   3      411.36      552.65     69.09 o
   5  17   3     2925.34     2642.93     84.48 o
   6  17   3      421.54      364.75     28.91 o
   7  17   3      217.30      262.19     26.83 o
   8  17   3     1001.75      864.73     42.97 o
   9  17   3     1553.45     1577.07     57.79 o
  10  17   3      503.96      415.89     32.34 o
  11  17   3     1164.19      975.14     45.46 o
  12  17   3       19.30      130.54     25.25 o
  13  17   3      954.67     1011.93     49.46 o
  14  17   3      171.95      210.98     29.01 o
  15  17   3      718.68      778.62     45.67 o
  16  17   3       44.25       30.75     24.91 o
  17  17   3      107.56       96.22     27.86 o
   1  18   3      142.52       77.41     17.49 o
   2  18   3      651.16      647.40     31.56 o
   3  18   3      188.42      262.14     25.77 o
   4  18   3     3028.63     2900.63     85.49 o
   5  18   3      401.89      412.77     30.49 o
   6  18   3     1755.15     1602.83     56.28 o
   7  18   3      107.30      150.67     23.91 o
   8  18   3      158.83      132.65     24.52 o
   9  18   3      660.46      676.20     39.53 o
  10  18   3     3755.76     3398.34     99.56 o
  11  18   3      366.12      478.07     35.06 o
  12  18   3      889.44      908.21     47.54 o
  13  18   3       88.34       81.90     24.98 o
  14  18   3      136.78      172.20     28.88 o
  15  18   3       13.20       10.37     24.04 o
  16  18   3      342.74      347.26     34.72 o
  17  18   3       69.92       67.48     27.97 o
   1  19   3      583.18      531.71     28.17 o
   2  19   3       25.99       55.33     16.93 o
   3  19   3      789.50      865.76     36.36 o
   4  19   3      318.17      309.84     28.01 o
   5  19   3      635.32      668.31     37.85 o
   6  19   3      465.03      550.44     35.07 o
   7  19   3     2039.61     1943.35     64.41 o
   8  19   3      918.79      732.23     41.60 o
   9  19   3      626.34      669.91     40.70 o
  10  19   3      602.88      449.31     34.58 o
  11  19   3       60.13       50.11     23.78 o
  12  19   3       83.60      155.79     27.42 o
  13  19   3     1458.62     1472.60     59.03 o
  14  19   3       42.48      107.54     27.12 o
  15  19   3      375.67      320.02     34.63 o
  16  19   3       77.90        3.57     25.29 o
   1  20   3      332.36      292.87     26.22 o
   2  20   3     2256.54     2138.33     60.73 o
   3  20   3       92.12      311.28     34.34 o
   4  20   3     2162.10     2013.10     64.74 o
   5  20   3       69.37      136.13     23.99 o
   6  20   3       61.44       81.15     22.95 o
   7  20   3      878.84      565.25     37.09 o
   8  20   3       87.87      135.69     25.42 o
   9  20   3      455.69      401.62     33.73 o
  10  20   3      431.04      521.14     37.78 o
  11  20   3      446.97      363.05     33.51 o
  12  20   3       41.39       39.47     24.55 o
  13  20   3      285.20      238.29     31.20 o
  14  20   3      228.97      201.94     30.39 o
  15  20   3       25.27      118.98     28.66 o
   1  21   3      540.73      504.86     33.88 o
   2  21   3      174.28      207.02     22.24 o
   3  21   3      300.27      284.84     28.45 o
   4  21   3      122.96      119.90     24.01 o
   5  21   3     1290.73     1131.87     50.03 o
   6  21   3      116.90      232.22     27.71 o
   7  21   3      518.30      639.26     40.73 o
   8  21   3      232.30      245.82     29.45 o
   9  21   3      922.95      898.75     47.88 o
  10  21   3       43.25        9.86     23.01 o
  11  21   3      239.58      278.17     31.95 o
  12  21   3       63.99       81.22     27.20 o
  13  21   3      470.60      523.22     40.07 o
  14  21   3       47.49       76.74     27.14 o
   1  22   3      190.22      149.28     23.88 o
   2  22   3      719.32      654.72     39.14 o
   3  22   3       16.86       62.34     22.87 o
   4  22   3      218.74      262.06     29.21 o
   5  22   3      105.17      160.25     25.98 o
   6  22   3      617.01      529.18     39.63 o
   7  22   3      282.91      191.51     28.37 o
   8  22   3      504.60      485.24     37.22 o
   9  22   3       39.76      103.97     26.29 o
  10  22   3      485.13      562.90     40.41 o
  11  22   3       49.48       70.56     26.08 o
  12  22   3      251.31      289.04     33.68 o
  13  22   3      142.15      144.32     30.53 o
   1  23   3      980.47      954.81     64.59 o
   2  23   3       17.57       30.05     26.33 o
   3  23   3       55.20       67.91     23.58 o
   4  23   3       75.30       81.15     24.33 o
   5  23   3      183.52      249.86     30.81 o
   6  23   3      439.53      373.74     33.25 o
   7  23   3      442.56      413.67     35.52 o
   8  23   3      423.60      377.98     34.81 o
   9  23   3       55.21       95.18     29.19 o
  10  23   3      286.54      245.95     31.68 o
  11  23   3       68.50      108.21     28.05 o
  12  23   3      147.17      122.35     28.73 o
   1  24   3      232.38      129.85     29.14 o
   2  24   3      268.91      268.84     35.26 o
   3  24   3       38.15      175.17     27.47 o
   4  24   3      963.74      951.74     50.21 o
   5  24   3      161.85      199.25     28.69 o
   6  24   3       31.33       81.31     25.74 o
   7  24   3      339.78      269.33     32.09 o
   8  24   3      548.84      552.81     40.45 o
   9  24   3       46.96      182.98     31.53 o
  10  24   3      995.95      984.80     51.98 o
   1  25   3     1012.95     1027.71     92.71 o
   2  25   3       61.57      182.96     36.04 o
   3  25   3      488.23      431.99     48.98 o
   4  25   3       25.13       19.08     24.02 o
   5  25   3      442.51      412.03     41.11 o
   6  25   3      313.20      287.89     32.56 o
   7  25   3      619.62      776.09     46.71 o
   8  25   3       23.87       55.36     27.36 o
   9  25   3       76.99       81.96     28.25 o
   1  26   3       30.72       61.82     28.90 o
   2  26   3      278.66      363.98     40.21 o
   3  26   3      207.36      148.61     32.99 o
   4  26   3      487.97      451.06     67.79 o
   5  26   3      174.53      128.35     28.25 o
   6  26   3       98.12       54.72     26.83 o
   1  27   3      305.09      402.14     53.31 o
   2  27   3       11.23       56.46     29.77 o
   0   0   4     1698.07     1638.14     70.28 o
   2   0   4    12644.73    13675.27    300.54 o
   4   0   4     3486.60     3555.77     89.95 o
   6   0   4     2632.32     2462.11     76.16 o
   8   0   4     2043.62     1983.19     65.43 o
  10   0   4      111.50      155.33     28.48 o
  12   0   4      226.20      264.24     34.27 o
  14   0   4     2116.16     1982.91     97.91 o
  16   0   4      726.58      672.90     55.87 o
  18   0   4      995.44     1041.24     70.79 o
  20   0   4     1499.88     1395.87     83.82 o
   0   1   4     5164.11     5011.98    123.01 o
   1   1   4     6601.83     6867.25    112.61 o
   2   1   4     1811.26     1764.26     34.65 o
   3   1   4     3258.96     3165.16     55.73 o
   4   1   4      232.65      247.80     14.45 o
   5   1   4      895.68      943.82     26.22 o
   6   1   4      184.40      176.68     13.05 o
   7   1   4      403.11      371.70     17.93 o
   8   1   4       58.17       98.98     12.30 o
   9   1   4     1497.78     1485.96     36.14 o
  10   1   4      264.45      256.37     18.71 o
  11   1   4     1689.91     1521.75     52.80 o
  12   1   4      119.61      122.27     20.04 o
  13   1   4      858.83      942.35     42.63 o
  14   1   4       91.22      130.23     22.42 o
  15   1   4     1603.90     1546.24     58.45 o
  16   1   4      150.58      146.57     24.83 o
  17   1   4     1123.00     1180.82     49.34 o
  18   1   4       58.22       61.34     23.17 o
  19   1   4      247.33      294.92     32.43 o
  20   1   4      128.85      156.10     28.78 o
  21   1   4      380.78      366.57     36.43 o
   0   2   4     8626.48     8526.16    208.08 o
   1   2   4      585.44      557.56     17.89 o
   2   2   4     3961.04     3757.85     65.84 o
   3   2   4      732.20      798.97     23.89 o
   4   2   4      661.61      634.71     21.88 o
   5   2   4      228.27      187.47     13.22 o
   6   2   4     1590.87     1472.22     36.01 o
   7   2   4      143.04      130.38     12.16 o
   8   2   4     1660.21     1583.75     37.05 o
   9   2   4      113.93      112.22     15.31 o
  10   2   4      941.15      876.03     32.93 o
  11   2   4       86.18       94.71     15.75 o
  12   2   4     3531.30     3424.48     93.99 o
  13   2   4     1059.15      924.54     42.57 o
  14   2   4     1080.42     1015.44     45.81 o
  15   2   4      103.20       85.09     22.40 o
  16   2   4      128.15      107.65     23.74 o
  17   2   4      951.19      893.14     46.56 o
  18   2   4      434.89      540.06     38.08 o
  19   2   4      242.59      248.99     30.53 o
  20   2   4      584.74      637.97     43.23 o
  21   2   4       32.34       23.96     25.11 o
   0   3   4     1759.58     1889.87     63.92 o
   1   3   4     2948.29     2909.43     61.48 o
   2   3   4     1108.64     1035.66     27.96 o
   3   3   4     3730.67     3545.25     61.86 o
   4   3   4     1330.16     1319.42     31.62 o
   5   3   4     1738.74     1781.30     37.78 o
   6   3   4      113.23      121.25     11.59 o
   7   3   4      215.50      246.39     14.20 o
   8   3   4     1125.49     1192.75     34.55 o
   9   3   4     2724.87     2672.89     63.82 o
  10   3   4      599.04      605.39     28.16 o
  11   3   4     1465.06     1396.00     43.05 o
  12   3   4      618.68      661.30     35.94 o
  13   3   4       24.55       19.09     18.23 o
  14   3   4       42.36       26.81     19.73 o
  15   3   4      762.36      853.81     43.48 o
  16   3   4      345.09      336.00     30.72 o
  17   3   4     3133.17     2999.39     88.42 o
  18   3   4      253.37      252.96     29.40 o
  19   3   4      137.95      182.60     28.79 o
  20   3   4       94.10       87.77     26.77 o
  21   3   4      304.08      219.81     31.92 o
   0   4   4     4499.63     4598.02    131.27 o
   1   4   4      505.69      592.30     26.53 o
   2   4   4      645.31      694.66     25.87 o
   3   4   4      493.90      453.91     20.08 o
   4   4   4     1665.72     1772.17     38.51 o
   5   4   4        9.97       45.70     11.87 o
   6   4   4     7217.20     6928.32    130.58 o
   7   4   4      139.41      185.07     15.72 o
   8   4   4     2453.99     2429.87     54.67 o
   9   4   4      203.09      302.70     19.07 o
  10   4   4     1629.42     1709.03     44.62 o
  11   4   4      424.24      392.66     23.80 o
  12   4   4     1509.28     1438.92     43.41 o
  13   4   4      117.29       94.17     20.67 o
  14   4   4     1473.26     1481.56     55.31 o
  15   4   4      445.48      419.74     32.22 o
  16   4   4      896.29      836.21     44.40 o
  17   4   4      250.96      246.38     29.16 o
  18   4   4      410.22      472.63     36.44 o
  19   4   4       28.07       54.97     24.33 o
  20   4   4     1974.60     1970.75     74.08 o
  21   4   4       79.20       78.96     26.92 o
   0   5   4      273.80      388.71     27.77 o
   1   5   4      853.79      824.99     29.77 o
   2   5   4     1620.08     1607.81     39.68 o
   3   5   4     6988.64     6609.89    132.57 o
   4   5   4      886.95      866.51     27.41 o
   5   5   4     4600.56     4479.77     95.91 o
   6   5   4       41.62       80.74     13.10 o
   7   5   4      964.50      999.04     30.98 o
   8   5   4      254.23      266.41     18.28 o
   9   5   4     6075.07     5996.70    121.25 o
  10   5   4     1443.53     1301.11     38.60 o
  11   5   4     5281.78     5150.43    107.19 o
  12   5   4      470.03      444.50     25.67 o
  13   5   4        2.38       -0.22     14.86 o
  14   5   4       56.29       64.78     20.49 o
  15   5   4      679.60      782.19     41.91 o
  16   5   4       12.30       13.91     20.47 o
  17   5   4     2575.74     2594.52     82.00 o
  18   5   4       85.40      118.42     25.46 o
  19   5   4      210.71      289.28     31.99 o
  20   5   4      318.05      309.67     34.21 o
  21   5   4      152.47      166.15     29.83 o
   0   6   4    10012.64     9765.02    264.21 o
   1   6   4      835.51      887.52     32.24 o
   2   6   4     4244.07     4227.49     99.29 o
   3   6   4     1175.88     1110.81     31.75 o
   4   6   4      826.15      843.78     26.62 o
   5   6   4       70.39      128.22     13.28 o
   6   6   4     6348.08     6208.60    133.61 o
   7   6   4      492.79      557.58     24.36 o
   8   6   4     1788.44     1601.71     43.15 o
   9   6   4      397.06      425.64     22.05 o
  10   6   4     1345.90     1419.03     40.57 o
  11   6   4      807.23      771.85     30.67 o
  12   6   4     2262.29     2184.71     54.70 o
  13   6   4      182.92      217.43     20.90 o
  14   6   4     3742.38     3587.45     99.71 o
  15   6   4     1000.22      829.15     43.22 o
  16   6   4       60.90       34.98     21.81 o
  17   6   4       52.69       67.73     23.20 o
  18   6   4      850.28      783.25     45.35 o
  19   6   4       23.14       82.23     25.28 o
  20   6   4      876.74      994.81     58.62 o
   0   7   4        9.75        6.59     17.45 o
   1   7   4     1642.86     1676.44     46.86 o
   2   7   4      138.33      215.74     18.30 o
   3   7   4     5951.59     5519.48    108.03 o
   4   7   4      287.37      372.95     18.49 o
   5   7   4     3479.55     3319.88     72.02 o
   6   7   4       44.85       53.76     13.10 o
   7   7   4     1573.94     1595.92     44.13 o
   8   7   4      130.70      161.01     22.61 o
   9   7   4     2284.21     2222.79     57.23 o
  10   7   4        5.52       76.11     14.85 o
  11   7   4     6935.45     6729.69    130.54 o
  12   7   4       30.99       74.14     15.54 o
  13   7   4     1557.61     1654.76     46.09 o
  14   7   4      355.46      362.94     25.60 o
  15   7   4      923.60     1013.37     47.94 o
  16   7   4       80.64       68.83     22.98 o
  17   7   4     1411.94     1543.22     60.37 o
  18   7   4       28.32       51.34     23.43 o
  19   7   4     1293.19     1181.66     55.37 o
  20   7   4       14.66       32.31     24.88 o
   0   8   4     6113.77     5936.28    172.38 o
   1   8   4      645.99      776.49     31.09 o
   2   8   4     5976.73     5968.48    132.94 o
   3   8   4      476.09      493.67     20.86 o
   4   8   4      158.48      196.31     14.36 o
   5   8   4      171.37      187.04     14.55 o
   6   8   4     3050.13     3135.65     69.03 o
   7   8   4      312.69      497.88     24.99 o
   8   8   4     5371.17     5143.70    113.64 o
   9   8   4      530.21      626.38     28.90 o
  10   8   4       43.68       59.26     17.42 o
  11   8   4      330.04      359.77     23.67 o
  12   8   4     5796.46     5765.39    127.89 o
  13   8   4      180.81      272.16     21.24 o
  14   8   4     5049.18     4854.42    116.44 o
  15   8   4      209.23      239.22     27.12 o
  16   8   4      918.76      967.69     47.43 o
  17   8   4      178.28      114.48     24.78 o
  18   8   4      139.25      125.20     26.37 o
  19   8   4       64.30       64.73     31.80 o
  20   8   4      806.07      982.82     64.27 o
   0   9   4     1654.47     1486.07     57.94 o
   1   9   4     3054.26     3082.05     73.56 o
   2   9   4      507.41      549.63     26.59 o
   3   9   4     3925.29     3668.17     88.38 o
   4   9   4      978.97      898.27     33.62 o
   5   9   4     4317.59     4006.13     96.66 o
   6   9   4        1.18       53.31     17.70 o
   7   9   4     1084.76     1158.40     44.56 o
   8   9   4      124.71      132.46     20.56 o
   9   9   4     2508.73     2406.29     62.32 o
  10   9   4      307.69      297.14     21.94 o
  11   9   4       81.98       93.56     16.92 o
  12   9   4      429.41      463.30     27.23 o
  13   9   4      404.53      481.87     28.47 o
  14   9   4      728.86      620.32     40.12 o
  15   9   4     2014.09     1977.45     75.57 o
  16   9   4       88.72       97.78     36.72 o
  17   9   4     2278.59     2369.08    192.18 o
  18   9   4      100.10      172.47     42.77 o
  19   9   4      497.63      515.55     92.02 o
  20   9   4       25.93       11.58     36.90 o
   0  10   4     3954.10     3702.81    113.84 o
   1  10   4       36.79      107.39     16.46 o
   2  10   4     1971.50     1865.91     53.92 o
   3  10   4      443.81      402.13     23.98 o
   4  10   4      624.16      644.07     29.05 o
   5  10   4       69.73      157.99     18.73 o
   6  10   4     5251.65     5022.34    125.59 o
   7  10   4      331.67      412.49     33.43 o
   8  10   4     2005.27     1967.71     58.89 o
   9  10   4      506.83      436.31     30.36 o
  10  10   4      410.18      439.12     31.01 o
  11  10   4      182.89      206.53     24.74 o
  12  10   4     1269.92     1311.19     50.64 o
  13  10   4       27.03       98.21     22.79 o
  14  10   4     1264.37     1138.63     49.82 o
  15  10   4       94.60       96.21     24.42 o
  16  10   4      175.28      197.29     42.69 o
  17  10   4       62.33      137.23     40.01 o
  18  10   4      351.99      357.73     63.23 o
  19  10   4       34.63       61.50     39.20 o
   0  11   4     1084.49      991.51     46.70 o
   1  11   4     1398.82     1554.88     45.02 o
   2  11   4      714.89      730.96     31.78 o
   3  11   4     5367.84     5181.04    118.39 o
   4  11   4       37.80      226.61     26.73 o
   5  11   4     3631.13     3603.56     97.83 o
   6  11   4        4.05      128.01     20.93 o
   7  11   4      383.98      392.98     29.30 o
   8  11   4      138.40      112.43     21.31 o
   9  11   4     1501.75     1470.17     54.56 o
  10  11   4      245.97      268.77     26.81 o
  11  11   4     1726.74     1735.90     59.78 o
  12  11   4      138.03      101.49     26.23 o
  13  11   4      181.88      192.40     26.24 o
  14  11   4       98.54      152.47     26.29 o
  15  11   4      707.01      748.79     43.09 o
  16  11   4       65.97      100.94     28.35 o
  17  11   4     2670.60     2564.31    123.86 o
  18  11   4      145.93      192.21     45.14 o
  19  11   4      454.22      411.71     56.66 o
   0  12   4     4737.27     4417.53    127.58 o
   1  12   4      538.47      586.14     35.33 o
   2  12   4     3101.53     3055.32     76.91 o
   3  12   4      224.67      284.50     21.85 o
   4  12   4     2645.32     2595.17     65.52 o
   5  12   4      140.05      158.96     22.10 o
   6  12   4       72.92       64.61     19.87 o
   7  12   4       10.03       28.09     19.11 o
   8  12   4      603.22      604.64     36.58 o
   9  12   4      225.17      208.39     25.08 o
  10  12   4      543.80      599.80     36.77 o
  11  12   4       81.33       82.38     25.57 o
  12  12   4      295.34      343.16     30.89 o
  13  12   4      320.83      295.92     30.11 o
  14  12   4     1997.43     1826.80     63.37 o
  15  12   4      364.43      325.03     32.55 o
  16  12   4      100.54       96.00     26.39 o
  17  12   4        0.56       13.04     35.29 o
  18  12   4      608.08      499.31     60.12 o
  19  12   4        0.70       34.57     63.54 o
   0  13   4       38.67       36.81     21.06 o
   1  13   4      835.38      817.33     33.42 o
   2  13   4      230.62      292.42     22.47 o
   3  13   4     3066.39     2796.71     69.08 o
   4  13   4      389.26      459.17     26.19 o
   5  13   4       45.37       73.71     20.48 o
   6  13   4      458.31      427.81     31.42 o
   7  13   4      818.20      750.75     50.83 o
   8  13   4      106.35       91.59     22.31 o
   9  13   4      292.94      330.85     29.79 o
  10  13   4       51.59       73.54     22.44 o
  11  13   4      250.56      282.14     29.23 o
  12  13   4      118.28      153.72     25.81 o
  13  13   4       71.57       84.28     24.22 o
  14  13   4       56.79       45.02     23.82 o
  15  13   4      858.05      841.10     46.38 o
  16  13   4       17.41        5.11     23.63 o
  17  13   4      751.47      720.57     81.59 o
  18  13   4      127.07      177.94     45.07 o
   0  14   4     1837.51     1698.33     76.28 o
   1  14   4      104.43      203.81     20.72 o
   2  14   4     1985.06     1919.54     55.73 o
   3  14   4       58.74       69.23     17.47 o
   4  14   4     1215.87     1219.80     48.16 o
   5  14   4      290.30      412.98     30.74 o
   6  14   4     2530.44     2574.96     79.51 o
   7  14   4       40.54      177.23     24.50 o
   8  14   4     1272.58     1329.67     51.68 o
   9  14   4       29.03       14.42     21.02 o
  10  14   4        9.06        5.31     27.11 o
  11  14   4      119.24      117.59     24.69 o
  12  14   4      502.88      489.73     36.72 o
  13  14   4       58.49       43.59     23.09 o
  14  14   4      514.73      447.80     36.16 o
  15  14   4       18.65       24.68     23.95 o
  16  14   4       83.69       66.77     29.46 o
  17  14   4      119.42      108.13     28.27 o
  18  14   4      383.68      435.54     58.20 o
   0  15   4      632.90      505.79     45.43 o
   1  15   4      686.36      805.50     35.28 o
   2  15   4      402.50      417.84     26.60 o
   3  15   4      371.48      396.81     26.23 o
   4  15   4      105.53       79.65     21.62 o
   5  15   4     1179.12     1072.00     47.00 o
   6  15   4      256.35      309.64     44.57 o
   7  15   4      547.04      636.73     37.90 o
   8  15   4      577.06      519.47     42.83 o
   9  15   4     1665.60     1595.67     65.24 o
  10  15   4       94.95       89.99     23.92 o
  11  15   4      168.02      228.83     29.25 o
  12  15   4      303.54      217.50     28.89 o
  13  15   4      242.31      244.95     30.24 o
  14  15   4        0.30      -18.83     28.01 o
  15  15   4      583.31      649.21     43.27 o
  16  15   4       25.05       67.82     26.54 o
  17  15   4      585.57      580.43     42.74 o
   0  16   4      175.21      199.36     34.49 o
   1  16   4      106.74      109.39     19.59 o
   2  16   4      337.28      405.76     26.48 o
   3  16   4      254.05      290.31     28.10 o
   4  16   4     1289.50     1276.91     50.37 o
   5  16   4      180.74      274.11     33.97 o
   6  16   4      762.59      910.65     44.74 o
   7  16   4      188.62      217.97     27.52 o
   8  16   4      344.33      427.56     34.29 o
   9  16   4       84.69      127.35     25.45 o
  10  16   4      371.37      407.18     34.36 o
  11  16   4       68.23      117.00     26.09 o
  12  16   4      790.02      877.55     73.19 o
  13  16   4      203.60      154.63     28.45 o
  14  16   4      631.31      584.99     42.24 o
  15  16   4       11.10       -8.30     24.48 o
  16  16   4      103.10       85.17     28.59 o
   0  17   4      196.33      108.35     31.42 o
   1  17   4      488.99      617.22     31.92 o
   2  17   4      203.46      221.77     22.76 o
   3  17   4     1618.96     1666.09     60.84 o
   4  17   4      267.64      291.09     28.77 o
   5  17   4     1344.55     1208.96     48.82 o
   6  17   4      603.54      649.19     51.14 o
   7  17   4       66.69       98.96     27.93 o
   8  17   4      124.12      206.09     42.74 o
   9  17   4     1076.70     1138.74     51.35 o
  10  17   4      626.05      543.02     38.71 o
  11  17   4     1399.25     1306.00     56.35 o
  12  17   4      417.11      357.88     43.73 o
  13  17   4       27.02       19.28     24.38 o
  14  17   4        0.41        4.64     39.76 o
  15  17   4      245.36      279.97     34.02 o
  16  17   4       88.29      107.43     29.44 o
   0  18   4     3121.67     2563.64    160.88 o
   1  18   4       14.95       74.60     21.19 o
   2  18   4       21.11       -5.38     20.39 o
   3  18   4        8.42      -10.28     20.68 o
   4  18   4      361.22      344.04     31.85 o
   5  18   4       35.85      164.56     26.15 o
   6  18   4     3479.26     3294.61     95.66 o
   7  18   4      386.07      585.00     76.50 o
   8  18   4     2001.62     1907.80     67.24 o
   9  18   4      228.19      202.41     29.22 o
  10  18   4      128.94      174.60     28.67 o
  11  18   4       51.67       70.75     25.78 o
  12  18   4      791.21      843.62     48.83 o
  13  18   4       36.23       96.38     27.84 o
  14  18   4      654.28      722.92     46.55 o
  15  18   4       59.19       73.34     28.52 o
   0  19   4      121.90      131.40     36.62 o
   1  19   4      506.01      588.49     36.22 o
   2  19   4      202.04      227.74     27.72 o
   3  19   4     1535.77     1605.36     58.23 o
   4  19   4      332.72      355.56     31.88 o
   5  19   4      104.70      153.26     26.82 o
   6  19   4      189.47      132.01     26.50 o
   7  19   4      567.67      483.04     37.10 o
   8  19   4       92.86      159.56     27.61 o
   9  19   4      822.97      880.98     48.18 o
  10  19   4       66.25      336.97     38.54 o
  11  19   4     2613.85     2497.41     82.94 o
  12  19   4       14.64       86.63     27.18 o
  13  19   4       66.43       78.83     34.79 o
  14  19   4       16.36       23.94     26.24 o
   0  20   4      897.90      977.64    129.90 o
   1  20   4       26.49       94.26     31.66 o
   2  20   4      465.35      489.06     36.30 o
   3  20   4      280.35      243.98     28.98 o
   4  20   4      178.45      244.63     29.52 o
   5  20   4       56.16      176.31     33.44 o
   6  20   4     1420.37     1350.78     55.79 o
   7  20   4       48.66      111.33     26.82 o
   8  20   4      376.34      430.43     36.75 o
   9  20   4      475.68      368.61     35.28 o
  10  20   4      261.37      254.31     32.88 o
  11  20   4      103.59      109.49     35.42 o
  12  20   4      409.99      447.67     48.91 o
  13  20   4       41.93       96.69     29.18 o
   0  21   4       93.79       69.15     32.98 o
   1  21   4      767.42      837.29     71.04 o
   2  21   4      119.33      241.45     34.08 o
   3  21   4      784.83      883.91     47.12 o
   4  21   4       19.08      140.82     26.95 o
   5  21   4      959.26      917.91     48.36 o
   6  21   4      101.92      109.62     26.80 o
   7  21   4      123.92      182.56     29.54 o
   8  21   4       66.85      153.84     29.13 o
   9  21   4     2054.98     1986.59     71.88 o
  10  21   4      279.33      430.44     40.39 o
  11  21   4     1053.57     1158.34     57.55 o
  12  21   4      224.11      161.56     31.29 o
   0  22   4     2071.78     2169.11    144.61 o
   1  22   4        6.54      234.54     49.45 o
   2  22   4     1177.08     1184.34     60.97 o
   3  22   4      116.88       84.08     25.53 o
   4  22   4      632.02      544.27     39.50 o
   5  22   4      159.09      170.11     29.48 o
   6  22   4      456.90      580.99     42.08 o
   7  22   4      109.80      213.20     31.53 o
   8  22   4      375.89      462.22     39.80 o
   9  22   4       84.98      113.55     28.75 o
  10  22   4       59.26       75.77     28.01 o
  11  22   4      133.21      155.71     31.43 o
   0  23   4      127.97      150.87     56.97 o
   1  23   4       36.12      139.83     39.17 o
   2  23   4       91.44      186.53     33.59 o
   3  23   4     1219.32     1136.76     60.12 o
   4  23   4      202.09      227.59     31.22 o
   5  23   4      607.11      688.31     44.53 o
   6  23   4      131.29      188.40     31.28 o
   7  23   4       77.95       83.84     28.18 o
   8  23   4       43.14       71.14     28.06 o
   9  23   4       89.24      144.68     30.92 o
   0  24   4      633.35      583.44     84.51 o
   1  24   4       71.49       93.08     38.27 o
   2  24   4      189.79      236.44     36.40 o
   3  24   4       29.92       14.33     28.27 o
   4  24   4       35.64       78.77     27.68 o
   5  24   4      248.38      220.60     40.55 o
   6  24   4      660.52      667.98     45.39 o
   7  24   4       15.61      205.77     41.26 o
   0  25   4       90.96       66.98     52.58 o
   1  25   4      147.88      127.51     42.57 o
   2  25   4       33.48      106.27     39.81 o
   3  25   4      838.71      674.03     51.89 o
   4  25   4       79.95      161.38     47.69 o
   2   0   5     2062.85     2102.07     65.17 o
   4   0   5     2893.16     2815.28     74.91 o
   6   0   5      813.30      855.84     40.96 o
   8   0   5     2543.98     2672.50    157.75 o
  10   0   5     3135.67     2988.37    128.48 o
  12   0   5     2907.51     2698.76    121.70 o
  14   0   5      525.81      541.23     52.79 o
  16   0   5      569.14      595.38     58.02 o
  18   0   5     2373.60     2240.00    106.92 o
   1   1   5     1277.27     1171.43     31.71 o
   2   1   5       29.45       47.41     11.30 o
   3   1   5     1013.36      969.59     28.57 o
   4   1   5      249.12      179.19     15.29 o
   5   1   5     5596.42     5753.83    107.20 o
   6   1   5     1150.32     1099.53     31.55 o
   7   1   5     9547.54     9537.69    202.68 o
   8   1   5     3301.88     3038.40     75.41 o
   9   1   5     2410.73     2488.73     76.08 o
  10   1   5      623.52      572.28     35.26 o
  11   1   5      541.43      537.46     34.78 o
  12   1   5      131.19      168.98     24.77 o
  13   1   5     3452.57     3241.67     98.02 o
  14   1   5      230.83      214.40     27.38 o
  15   1   5      483.31      549.18     38.76 o
  16   1   5       76.13       71.08     25.01 o
  17   1   5      107.20       86.72     25.83 o
  18   1   5      105.82      111.29     27.38 o
  19   1   5      611.80      528.83     41.04 o
   1   2   5      419.13      447.49     22.10 o
   2   2   5     2691.97     2628.57     52.95 o
   3   2   5      759.82      697.36     24.95 o
   4   2   5     4027.28     3918.18     75.04 o
   5   2   5       50.82       59.77     12.73 o
   6   2   5      696.27      775.34     26.92 o
   7   2   5     1279.76     1156.61     36.74 o
   8   2   5     2868.90     2717.34     69.68 o
   9   2   5     1413.95     1267.78     49.41 o
  10   2   5     6389.03     6537.21    168.66 o
  11   2   5      191.29      204.78     25.47 o
  12   2   5     3537.98     3402.43     99.57 o
  13   2   5      216.26      203.12     26.29 o
  14   2   5       25.17       78.93     23.41 o
  15   2   5      282.57      281.07     30.70 o
  16   2   5      546.38      592.75     41.06 o
  17   2   5       17.19        7.37     23.36 o
  18   2   5      706.71      663.07     44.41 o
  19   2   5      370.68      332.61     43.70 o
   1   3   5     2757.65     2587.13     65.42 o
   2   3   5      386.39      419.16     21.51 o
   3   3   5      221.20      267.92     20.22 o
   4   3   5       79.09      108.83     15.24 o
   5   3   5     1673.71     1630.35     39.94 o
   6   3   5      570.96      519.47     25.24 o
   7   3   5      963.64      921.32     33.53 o
   8   3   5       33.09       22.00     14.35 o
   9   3   5      145.31      166.32     19.33 o
  10   3   5      722.10      782.30     40.67 o
  11   3   5      688.33      651.29     37.91 o
  12   3   5      381.79      352.15     31.81 o
  13   3   5     1621.80     1602.53     60.06 o
  14   3   5       17.72       32.69     21.66 o
  15   3   5      417.47      426.22     35.11 o
  16   3   5      386.95      340.22     33.26 o
  17   3   5       12.72       26.89     23.59 o
  18   3   5       32.98       13.67     24.17 o
  19   3   5     1770.06     1824.78     77.53 o
   1   4   5      382.37      299.64     22.09 o
   2   4   5     1679.16     1710.36     49.00 o
   3   4   5      116.82      134.19     15.32 o
   4   4   5     2078.08     1994.67     54.65 o
   5   4   5      832.27      867.95     31.26 o
   6   4   5      432.50      469.06     24.75 o
   7   4   5     2012.54     1948.72     50.14 o
   8   4   5     1437.93     1401.23     40.47 o
   9   4   5      129.18      155.90     18.16 o
  10   4   5     5037.74     4994.54    126.66 o
  11   4   5      194.28      203.70     25.19 o
  12   4   5      856.70      951.54     44.15 o
  13   4   5      118.62      116.37     23.68 o
  14   4   5      194.13      216.18     27.87 o
  15   4   5       81.47       97.44     24.42 o
  16   4   5     1546.17     1510.69     60.31 o
  17   4   5      140.82      103.74     26.74 o
  18   4   5      789.68      869.97     56.38 o
  19   4   5       82.95      105.02     28.12 o
   1   5   5     1732.16     1763.79     49.37 o
   2   5   5      274.86      244.71     21.28 o
   3   5   5       92.77       87.38     14.35 o
   4   5   5       53.26       52.56     13.57 o
   5   5   5     2010.89     2063.29     54.19 o
   6   5   5      205.11      233.08     20.23 o
   7   5   5     4659.36     4731.07    101.29 o
   8   5   5       79.78      104.46     16.36 o
   9   5   5     2629.06     2661.29     62.96 o
  10   5   5     1170.80     1187.79     38.73 o
  11   5   5      283.10      317.35     28.96 o
  12   5   5      171.67      184.23     25.45 o
  13   5   5      794.34      767.80     42.78 o
  14   5   5      160.45      180.04     26.19 o
  15   5   5      869.12      935.76     48.29 o
  16   5   5      362.16      344.98     33.73 o
  17   5   5      117.32      156.05     28.46 o
  18   5   5      208.79      198.91     37.45 o
  19   5   5      392.48      405.78     46.66 o
   1   6   5       68.85       36.98     16.11 o
   2   6   5     1843.44     1760.94     48.62 o
   3   6   5      403.21      367.07     24.02 o
   4   6   5     3030.97     2987.89     65.32 o
   5   6   5      250.12      200.43     19.41 o
   6   6   5     1068.45     1028.42     37.97 o
   7   6   5     1016.46      940.75     36.17 o
   8   6   5      104.13      120.20     17.81 o
   9   6   5      366.88      309.11     21.99 o
  10   6   5     1085.21     1068.37     34.91 o
  11   6   5      131.27      179.74     23.71 o
  12   6   5      329.52      338.77     29.93 o
  13   6   5       96.22      100.69     29.46 o
  14   6   5      137.43      119.10     31.49 o
  15   6   5        4.62       -0.84     27.43 o
  16   6   5     1602.94     1393.64     71.28 o
  17   6   5      116.60      107.00     33.38 o
  18   6   5      765.67      810.27     60.84 o
   1   7   5     1984.45     1994.38     56.37 o
   2   7   5      312.99      282.19     22.53 o
   3   7   5     1311.50     1242.63     42.19 o
   4   7   5       10.63       32.05     16.14 o
   5   7   5     2740.64     2651.06     65.06 o
   6   7   5      523.49      450.40     31.40 o
   7   7   5     1116.65     1105.74     43.76 o
   8   7   5      288.16      292.07     27.51 o
   9   7   5     1191.97     1100.85     46.82 o
  10   7   5      156.67      160.47     24.36 o
  11   7   5     2423.94     2383.71     72.66 o
  12   7   5      160.46      184.77     27.90 o
  13   7   5     1580.11     1637.79     71.97 o
  14   7   5      122.88      132.88     32.20 o
  15   7   5      938.26      978.08     60.75 o
  16   7   5        9.42       44.90     29.78 o
  17   7   5       63.06      126.03     33.89 o
  18   7   5       37.34       44.26     32.45 o
   1   8   5       53.95       28.87     16.49 o
   2   8   5     1502.24     1369.95     44.20 o
   3   8   5      155.99      176.77     20.35 o
   4   8   5     2828.66     2789.24     71.76 o
   5   8   5        1.45       76.20     20.29 o
   6   8   5      587.03      644.14     48.52 o
   7   8   5      245.12      233.01     25.91 o
   8   8   5      373.06      396.28     31.53 o
   9   8   5      200.01      217.91     33.18 o
  10   8   5     1926.39     1969.17     64.10 o
  11   8   5      135.04      160.75     24.99 o
  12   8   5      673.96      712.84     40.16 o
  13   8   5       80.96       73.77     41.14 o
  14   8   5      292.18      283.30     59.78 o
  15   8   5       23.51       67.05     36.84 o
  16   8   5     1659.01     1542.13     90.54 o
  17   8   5       86.39       96.46     41.24 o
  18   8   5      278.25      345.71     53.48 o
   1   9   5     1396.95     1452.82     45.14 o
   2   9   5      153.76      173.06     20.80 o
   3   9   5      264.75      232.31     21.93 o
   4   9   5      146.05      156.48     19.85 o
   5   9   5      560.20      559.66     33.88 o
   6   9   5      929.48      962.32     43.23 o
   7   9   5     1641.56     1556.01     58.18 o
   8   9   5      231.52      291.36     28.74 o
   9   9   5      935.21      929.26     45.50 o
  10   9   5        9.24       42.42     21.44 o
  11   9   5      472.76      470.78     34.80 o
  12   9   5        4.34        4.28     21.41 o
  13   9   5     1312.28     1244.07     62.97 o
  14   9   5       74.60       72.57     30.81 o
  15   9   5      793.72      863.03    168.08 o
  16   9   5       33.17       29.49     36.45 o
  17   9   5        3.23       13.04     47.89 o
  18   9   5      173.84      187.52     46.18 o
   1  10   5      212.19      191.64     21.37 o
   2  10   5     2615.37     2384.64     63.41 o
   3  10   5      173.89      193.03     21.32 o
   4  10   5      390.45      445.31     32.72 o
   5  10   5      140.45      142.43     23.40 o
   6  10   5       64.72       61.43     21.82 o
   7  10   5      254.84      359.24     30.35 o
   8  10   5     1629.11     1477.28     55.35 o
   9  10   5      327.16      289.41     29.51 o
  10  10   5     1448.31     1426.73     53.66 o
  11  10   5       78.87      119.01     25.27 o
  12  10   5      534.38      590.57     39.02 o
  13  10   5      810.46      585.08     39.78 o
  14  10   5      107.38      170.98     34.73 o
  15  10   5       47.83        8.63     35.73 o
  16  10   5     1182.22     1207.74     85.40 o
  17  10   5       27.26       44.77     51.02 o
   1  11   5     2149.81     2231.96     60.07 o
   2  11   5      241.81      214.19     22.44 o
   3  11   5       91.22       75.29     18.80 o
   4  11   5       22.10        4.11     20.09 o
   5  11   5      778.94      728.01     41.03 o
   6  11   5       38.13       99.58     23.09 o
   7  11   5     3045.41     2941.46     88.90 o
   8  11   5      259.53      231.66     28.03 o
   9  11   5       84.54       82.19     23.83 o
  10  11   5      391.43      290.89     30.94 o
  11  11   5     1183.75     1262.96     58.01 o
  12  11   5      155.83      206.26     28.69 o
  13  11   5     1613.05     1476.03     59.88 o
  14  11   5      180.17      173.46     35.57 o
  15  11   5      816.21      730.42     72.62 o
  16  11   5       61.19       97.04     41.16 o
  17  11   5      135.37      199.34     48.15 o
   1  12   5       72.36      128.79     20.44 o
   2  12   5     1888.55     1782.68     53.64 o
   3  12   5      143.95      235.17     26.82 o
   4  12   5     3082.54     2883.40     86.64 o
   5  12   5      421.86      365.19     31.16 o
   6  12   5       98.61      102.64     24.03 o
   7  12   5      219.03      214.23     27.19 o
   8  12   5      907.49      994.06     48.22 o
   9  12   5       46.87      145.93     30.72 o
  10  12   5     2737.81     2440.77     91.52 o
  11  12   5      201.38      303.14     42.29 o
  12  12   5     1163.26     1197.35     54.08 o
  13  12   5       99.30       98.26     26.43 o
  14  12   5       93.76       73.61     26.55 o
  15  12   5       72.38       97.69     33.62 o
  16  12   5     1191.59     1231.96     85.85 o
   1  13   5     1036.87     1138.04     41.88 o
   2  13   5       49.41       92.21     20.07 o
   3  13   5       33.35       40.34     21.93 o
   4  13   5       36.88      116.81     24.35 o
   5  13   5     1465.04     1448.81     57.01 o
   6  13   5      209.42      296.39     46.71 o
   7  13   5     2997.85     2888.98     88.52 o
   8  13   5      223.76      187.30     27.74 o
   9  13   5       76.61       52.77     24.33 o
  10  13   5      195.94      135.58     27.21 o
  11  13   5       91.74      125.48     27.26 o
  12  13   5       81.18      130.95     27.90 o
  13  13   5     1464.48     1444.38     60.46 o
  14  13   5        0.71       94.02     28.19 o
  15  13   5     1438.67     1275.47     70.52 o
  16  13   5       14.20       25.43     32.32 o
   1  14   5       78.59       63.04     19.77 o
   2  14   5     1308.85     1144.92     49.80 o
   3  14   5       15.58       67.63     23.05 o
   4  14   5      835.12      857.80     45.75 o
   5  14   5      411.21      444.57     34.71 o
   6  14   5      191.91      252.26     29.69 o
   7  14   5      175.53      216.07     28.91 o
   8  14   5     1368.61     1384.14     56.68 o
   9  14   5      538.15      630.20     41.89 o
  10  14   5     1042.66     1009.46     52.44 o
  11  14   5      364.03      349.16     34.86 o
  12  14   5     1400.39     1447.79     60.25 o
  13  14   5       41.00       89.34     28.17 o
  14  14   5      124.27      101.21     28.71 o
  15  14   5       29.29       49.03     33.63 o
   1  15   5      673.97      724.40     40.06 o
   2  15   5       51.15       25.90     22.06 o
   3  15   5       43.70       81.83     24.15 o
   4  15   5      436.34      415.56     35.12 o
   5  15   5     3209.46     3005.80     89.38 o
   6  15   5      380.87      500.90     37.36 o
   7  15   5     3137.79     3139.26     95.97 o
   8  15   5      585.32      660.01     43.40 o
   9  15   5      949.10      879.77     49.24 o
  10  15   5      466.19      402.10     36.56 o
  11  15   5      472.50      475.18     46.91 o
  12  15   5      250.46      277.73     33.45 o
  13  15   5      833.89      963.64     52.75 o
  14  15   5       22.44      113.28     29.35 o
  15  15   5      284.36      296.96     35.90 o
   1  16   5       39.91       29.65     25.59 o
   2  16   5     1649.28     1562.08     59.83 o
   3  16   5      100.46      247.52     29.02 o
   4  16   5      777.60      872.71     47.73 o
   5  16   5      345.47      264.62     30.58 o
   6  16   5      612.25      641.95     41.48 o
   7  16   5      127.47      111.00     26.81 o
   8  16   5      958.24     1036.34     51.97 o
   9  16   5      164.29      273.23     32.21 o
  10  16   5     2091.20     1987.09     73.43 o
  11  16   5      435.01      412.31     37.45 o
  12  16   5      528.23      691.58     46.94 o
  13  16   5       21.41       32.19     26.76 o
  14  16   5       37.91       45.39     28.53 o
   1  17   5      788.37      842.05     53.20 o
   2  17   5      187.50      139.11     27.15 o
   3  17   5       41.46       57.60     24.34 o
   4  17   5      109.72       58.83     25.10 o
   5  17   5       86.03      114.62     34.88 o
   6  17   5      158.68      162.14     32.62 o
   7  17   5     2458.97     2337.89     76.32 o
   8  17   5      454.51      473.74     38.67 o
   9  17   5      243.29      273.49     33.47 o
  10  17   5      506.60      524.18     41.64 o
  11  17   5      139.88      160.80     31.06 o
  12  17   5       83.26      117.73     29.56 o
  13  17   5      949.59      939.68     54.78 o
   1  18   5      104.42       49.04     27.93 o
   2  18   5      384.13      480.71     42.40 o
   3  18   5       50.11       89.09     25.80 o
   4  18   5     1135.16     1088.87     52.52 o
   5  18   5      490.72      452.79     37.57 o
   6  18   5       93.04      104.27     27.44 o
   7  18   5      185.86      151.73     29.00 o
   8  18   5     1229.32     1231.05     55.74 o
   9  18   5      327.57      427.63     38.18 o
  10  18   5     1512.93     1565.20     64.99 o
  11  18   5        5.63      112.84     29.54 o
  12  18   5      476.70      572.25     44.05 o
   1  19   5      287.96      296.30     37.44 o
   2  19   5      365.28      280.67     37.07 o
   3  19   5       60.14       76.72     26.01 o
   4  19   5      144.48      147.28     28.76 o
   5  19   5     1253.71     1203.55     57.09 o
   6  19   5      121.64      240.35     32.03 o
   7  19   5     2073.22     2008.46     80.69 o
   8  19   5       15.82      109.81     28.81 o
   9  19   5      557.19      578.42     43.89 o
  10  19   5       72.32       24.15     27.77 o
  11  19   5       63.71       27.56     28.17 o
   1  20   5      119.34      100.47     38.51 o
   2  20   5      335.05      371.54     42.72 o
   3  20   5       23.98       77.85     27.29 o
   4  20   5      800.47      822.50     48.30 o
   5  20   5       20.49       98.95     28.56 o
   6  20   5       41.61       48.89     29.64 o
   7  20   5       48.43       50.24     26.94 o
   8  20   5      536.76      649.61     44.50 o
   9  20   5      117.96      126.82     30.51 o
  10  20   5      511.77      490.12     42.40 o
   1  21   5      532.80      576.76     77.00 o
   2  21   5       92.63      152.23     42.02 o
   3  21   5       29.37       30.65     29.92 o
   4  21   5       22.93       29.49     26.38 o
   5  21   5      603.37      480.20     40.18 o
   6  21   5       64.45      123.92     29.48 o
   7  21   5      571.22      585.77     45.99 o
   8  21   5       42.15       49.13     28.36 o
   1  22   5      135.80       86.63     40.66 o
   2  22   5      335.82      294.93     50.44 o
   3  22   5      104.96       79.20     31.98 o
   4  22   5       88.47      111.90     29.88 o
   5  22   5        1.46       -0.42     25.96 o
   6  22   5       30.28       53.45     28.86 o
   1  23   5      930.23     1039.36    156.19 o
   2  23   5       24.47       64.27     44.45 o
   3  23   5       24.66       39.88     53.52 o
   2   0   6     3298.91     3234.98     98.67 o
   4   0   6     1005.94     1090.20     51.85 o
   6   0   6     2271.97     2132.55     94.73 o
   8   0   6     2403.34     2230.03    103.03 o
  10   0   6      592.14      531.03     53.80 o
  12   0   6     1555.22     1500.16     81.19 o
  14   0   6      148.45      181.04     41.96 o
  16   0   6      448.37      402.93     53.85 o
   0   1   6      937.19      887.25     55.71 o
   1   1   6      134.66      182.19     23.70 o
   2   1   6      429.35      456.04     30.41 o
   3   1   6     4344.79     4243.69     82.48 o
   4   1   6      512.57      530.95     24.49 o
   5   1   6      537.24      577.99     30.24 o
   6   1   6      230.85      230.12     26.82 o
   7   1   6      638.57      676.64     39.28 o
   8   1   6      228.84      217.40     26.66 o
   9   1   6     4005.70     3998.33    112.19 o
  10   1   6      761.33      739.49     43.24 o
  11   1   6     3833.99     3833.31    113.04 o
  12   1   6       92.89      106.79     25.67 o
  13   1   6       72.16       72.95     25.33 o
  14   1   6      115.90      117.29     27.46 o
  15   1   6      603.63      590.42     44.75 o
  16   1   6       83.02      127.09     29.39 o
   0   2   6      427.43      462.22     47.90 o
   1   2   6      981.95      945.41     48.78 o
   2   2   6     1937.83     1963.94     70.93 o
   3   2   6      791.04      744.81     33.70 o
   4   2   6      691.22      667.64     30.33 o
   5   2   6      663.44      636.02     29.36 o
   6   2   6     3428.31     3432.34     75.69 o
   7   2   6      515.41      543.43     35.84 o
   8   2   6     2884.70     2763.46     82.50 o
   9   2   6      865.89      833.95     44.77 o
  10   2   6      241.40      295.21     30.26 o
  11   2   6     1076.11     1019.52     50.03 o
  12   2   6     1969.47     1885.22     68.76 o
  13   2   6      271.25      243.17     31.20 o
  14   2   6      878.78      895.49     51.10 o
  15   2   6      482.58      431.03     38.16 o
  16   2   6      923.01      974.41     54.15 o
   0   3   6       75.51       67.09     30.46 o
   1   3   6      641.46      707.97     38.85 o
   2   3   6      713.13      697.56     38.07 o
   3   3   6     2953.53     2820.50     79.36 o
   4   3   6      594.23      568.15     30.20 o
   5   3   6      883.32      922.15     37.81 o
   6   3   6       49.03       38.04     16.36 o
   7   3   6       17.93       49.08     18.82 o
   8   3   6      137.85      105.44     23.63 o
   9   3   6      371.37      333.81     31.57 o
  10   3   6      537.32      589.98     38.62 o
  11   3   6      788.01      846.91     46.95 o
  12   3   6       45.56       79.39     24.56 o
  13   3   6      211.14      210.88     36.87 o
  14   3   6       22.41       16.42     33.31 o
  15   3   6      415.98      481.83     55.08 o
  16   3   6      321.33      323.46     43.64 o
   0   4   6     2616.31     2533.47    111.93 o
   1   4   6      107.13      123.33     24.31 o
   2   4   6      442.07      438.31     28.22 o
   3   4   6      418.14      410.49     31.01 o
   4   4   6      432.18      489.26     33.36 o
   5   4   6      968.55      871.85     43.17 o
   6   4   6     2842.46     2674.46     81.30 o
   7   4   6      146.08      209.90     34.45 o
   8   4   6      962.23     1016.28     51.44 o
   9   4   6       50.93       43.06     28.10 o
  10   4   6       50.08       21.64     27.61 o
  11   4   6      140.17      159.44     33.41 o
  12   4   6     1155.39     1065.74     63.77 o
  13   4   6      101.69      107.53     33.32 o
  14   4   6      811.66      968.29     62.51 o
  15   4   6       35.00        3.66     30.69 o
  16   4   6      358.26      346.59     44.82 o
   0   5   6      349.25      240.94     38.24 o
   1   5   6     1139.42     1164.99     48.61 o
   2   5   6      197.59      196.56     22.46 o
   3   5   6     3162.34     2950.51     85.79 o
   4   5   6      904.23      832.82     43.02 o
   5   5   6     1869.44     1883.93     64.15 o
   6   5   6      764.78      679.46     39.54 o
   7   5   6      498.52      453.02     34.34 o
   8   5   6      313.49      355.60     38.09 o
   9   5   6      465.03      444.78     39.94 o
  10   5   6      123.75      130.51     32.18 o
  11   5   6     1022.71     1023.68     61.40 o
  12   5   6       57.46       48.06     30.75 o
  13   5   6        0.75       34.32     29.48 o
  14   5   6       38.24       40.24     30.64 o
  15   5   6      857.26      942.62     63.51 o
  16   5   6      257.45      301.75     48.39 o
   0   6   6     4078.50     3912.55    147.77 o
   1   6   6      476.67      403.72     31.36 o
   2   6   6     1904.34     1884.17     55.55 o
   3   6   6      537.12      476.37     29.92 o
   4   6   6       21.35       35.30     21.22 o
   5   6   6      273.03      303.50     29.33 o
   6   6   6     1528.19     1586.04     60.60 o
   7   6   6      292.81      210.54     26.95 o
   8   6   6      531.97      492.12     43.01 o
   9   6   6       70.46      112.86     29.93 o
  10   6   6       67.92       72.22     29.31 o
  11   6   6       12.85       28.25     33.95 o
  12   6   6      794.32      843.14     69.83 o
  13   6   6      183.72      157.59     35.10 o
  14   6   6      886.51      945.05     63.97 o
  15   6   6       54.77       62.65     33.66 o
  16   6   6       61.94       78.51     34.63 o
   0   7   6       42.33       68.96     32.98 o
   1   7   6      609.04      654.75     38.73 o
   2   7   6      431.19      460.15     29.87 o
   3   7   6     1643.14     1732.08     54.91 o
   4   7   6      692.60      625.48     38.42 o
   5   7   6     1268.22     1083.20     49.47 o
   6   7   6      270.38      268.66     29.00 o
   7   7   6       63.40       55.73     23.19 o
   8   7   6      514.61      441.14     34.58 o
   9   7   6      754.21      780.89     54.74 o
  10   7   6      197.64      146.90     33.41 o
  11   7   6      731.59      740.20     54.25 o
  12   7   6      250.33      302.62     47.71 o
  13   7   6      186.75      119.22     41.06 o
  14   7   6        2.51        1.17     34.87 o
  15   7   6      661.78      656.41     66.67 o
   0   8   6     5622.87     5276.48    190.74 o
   1   8   6       29.74      140.88     24.48 o
   2   8   6     2034.89     2160.83     62.11 o
   3   8   6       23.29       16.21     21.86 o
   4   8   6       91.80      137.20     26.47 o
   5   8   6      189.40      169.74     26.14 o
   6   8   6      974.23      972.20     49.02 o
   7   8   6       79.64      132.34     25.89 o
   8   8   6      511.61      592.73     39.95 o
   9   8   6      107.16      107.46     25.99 o
  10   8   6       20.03       18.09     28.44 o
  11   8   6        8.35       13.92     28.86 o
  12   8   6      856.86      857.09     59.49 o
  13   8   6      120.33      119.13     41.74 o
  14   8   6     1212.59     1302.90     85.95 o
  15   8   6       29.91       54.25     40.66 o
   0   9   6      622.08      492.25     49.13 o
   1   9   6      824.27      853.88     44.11 o
   2   9   6      440.10      437.88     29.49 o
   3   9   6     1795.54     1837.52     64.60 o
   4   9   6      479.38      483.38     35.26 o
   5   9   6      846.85      884.17     46.14 o
   6   9   6      101.25      142.38     26.55 o
   7   9   6       22.45       11.11     22.62 o
   8   9   6       31.12       48.91     24.30 o
   9   9   6     1473.70     1336.34     57.59 o
  10   9   6       83.03      132.38     33.64 o
  11   9   6      825.86      776.19     57.53 o
  12   9   6       15.11       63.05     32.30 o
  13   9   6        0.04       -8.16     29.78 o
  14   9   6       41.00       58.14     40.16 o
  15   9   6     1074.20     1175.45     87.24 o
   0  10   6     1617.85     1680.47     86.54 o
   1  10   6      685.14      562.46     45.90 o
   2  10   6      350.38      362.22     32.39 o
   3  10   6      160.29      125.30     25.74 o
   4  10   6      129.17      121.99     25.91 o
   5  10   6       21.09       22.47     22.89 o
   6  10   6     1185.24     1330.92     56.12 o
   7  10   6      305.37      310.93     40.84 o
   8  10   6     1449.50     1347.20     57.38 o
   9  10   6       96.38      110.76     26.68 o
  10  10   6       13.31       -5.14     22.79 o
  11  10   6       57.83       85.49     32.83 o
  12  10   6      504.66      512.81     49.57 o
  13  10   6       36.99       69.03     33.15 o
  14  10   6      777.94      873.71     75.63 o
   0  11   6      135.10      160.31     38.00 o
   1  11   6     1003.17     1035.67     48.64 o
   2  11   6      269.12      223.34     29.02 o
   3  11   6      976.41     1089.37     50.10 o
   4  11   6       75.63       91.35     25.62 o
   5  11   6      984.30     1083.27     51.12 o
   6  11   6      247.55      226.66     30.00 o
   7  11   6       34.49       28.39     23.88 o
   8  11   6      111.40      102.41     27.45 o
   9  11   6      743.64      759.77     46.55 o
  10  11   6       39.43       36.17     25.35 o
  11  11   6      585.03      575.42     51.08 o
  12  11   6      435.10      394.68     45.90 o
  13  11   6      319.81      295.98     42.51 o
  14  11   6       35.14       -3.10     33.00 o
   0  12   6     4251.13     3847.40    145.63 o
   1  12   6      365.06      318.58     39.11 o
   2  12   6      399.62      417.32     35.68 o
   3  12   6      267.67      267.77     31.20 o
   4  12   6      454.73      511.38     38.28 o
   5  12   6       19.99      103.15     26.70 o
   6  12   6     1978.65     1832.52     68.13 o
   7  12   6      267.36      227.72     30.88 o
   8  12   6      571.03      559.78     40.88 o
   9  12   6       96.37       67.52     26.25 o
  10  12   6       79.27       91.83     28.13 o
  11  12   6       83.79       81.95     27.64 o
  12  12   6      688.73      814.86     60.40 o
  13  12   6       28.82       80.60     35.60 o
   0  13   6      174.57      220.35     40.91 o
   1  13   6      451.43      588.35     45.65 o
   2  13   6       41.13       99.74     56.71 o
   3  13   6     1128.06     1092.26     52.78 o
   4  13   6       17.54       26.05     23.89 o
   5  13   6      334.77      359.40     34.69 o
   6  13   6      138.26      112.21     27.61 o
   7  13   6      104.04      105.51     27.38 o
   8  13   6      257.93      357.68     35.29 o
   9  13   6     1256.06     1171.48     57.52 o
  10  13   6       66.79      131.69     29.26 o
  11  13   6      707.35      726.19     54.12 o
  12  13   6       32.82       39.79     32.98 o
   0  14   6     1852.09     1780.36    125.20 o
   1  14   6       74.07      106.29     30.82 o
   2  14   6      323.20      414.86     66.21 o
   3  14   6       35.12       47.27     25.32 o
   4  14   6      360.93      307.09     33.66 o
   5  14   6       40.28      112.84     27.35 o
   6  14   6     1225.29     1211.61     57.31 o
   7  14   6        7.48       93.54     27.81 o
   8  14   6     1284.03     1340.64     59.00 o
   9  14   6       90.28       74.71     27.90 o
  10  14   6       29.69       87.25     29.28 o
  11  14   6      489.63      430.17     39.99 o
  12  14   6      578.09      576.47     44.01 o
   0  15   6      183.39       39.44     49.45 o
   1  15   6      533.55      503.22     44.87 o
   2  15   6       29.34       48.28     30.20 o
   3  15   6      717.62      851.86     48.76 o
   4  15   6      133.72      160.48     29.41 o
   5  15   6      599.03      605.78     42.70 o
   6  15   6       12.27       48.30     33.55 o
   7  15   6       98.06      131.27     29.65 o
   8  15   6       37.55       93.10     28.71 o
   9  15   6     1196.65     1242.13     59.69 o
  10  15   6       26.77       63.76     28.49 o
  11  15   6      742.81      807.67     51.47 o
   0  16   6      517.65      603.47     84.51 o
   1  16   6       50.61       62.59     36.52 o
   2  16   6      155.08      210.13     36.13 o
   3  16   6      174.95      157.61     30.12 o
   4  16   6        7.67       39.61     25.79 o
   5  16   6      237.93      266.69     33.82 o
   6  16   6     1192.71     1226.17     57.94 o
   7  16   6      181.87      309.75     35.39 o
   8  16   6     1183.16     1178.00     61.04 o
   9  16   6       64.29       97.20     29.59 o
  10  16   6       32.01       66.89     28.99 o
   0  17   6       41.93      -22.54     48.20 o
   1  17   6      447.68      406.23     75.12 o
   2  17   6      122.67      112.82     62.60 o
   3  17   6     1319.52     1412.41     80.45 o
   4  17   6      195.25      207.01     31.52 o
   5  17   6      924.31      904.68     58.94 o
   6  17   6      168.43      178.21     32.13 o
   7  17   6       55.14       81.51     29.19 o
   8  17   6      229.85      226.68     35.15 o
   9  17   6     1166.13     1205.14     60.51 o
   0  18   6      770.06      813.18    102.66 o
   1  18   6       33.03       24.45     42.26 o
   2  18   6      561.98      604.44     70.43 o
   3  18   6       31.74       47.64     46.46 o
   4  18   6      161.96      199.31     32.16 o
   5  18   6       60.48       77.34     28.77 o
   6  18   6      823.42      843.06     63.39 o
   7  18   6      316.65      309.41     37.49 o
   0  19   6       73.21       36.31     55.09 o
   1  19   6       56.25       46.10     38.29 o
   2  19   6        2.40        2.32     36.71 o
   3  19   6      290.16      309.43     54.78 o
   4  19   6       99.67       39.59     34.52 o
   5  19   6      738.74      669.49     47.55 o
   0  20   6     1137.53     1044.18    115.81 o
   1  20   6       46.81       50.90     39.16 o
   2   0   7      661.04      816.94     85.14 o
   4   0   7     2859.39     2940.97    187.18 o
   6   0   7      358.60      431.21     50.39 o
   8   0   7      206.50      184.19     41.04 o
  10   0   7      458.69      564.66     93.27 o
  12   0   7      310.14      324.27     82.01 o
   1   1   7      733.83      824.75     85.14 o
   2   1   7      424.84      319.30     43.76 o
   3   1   7      411.43      409.41     74.49 o
   4   1   7       38.60       25.67     52.58 o
   5   1   7      455.18      490.78     42.59 o
   6   1   7      349.12      353.49     46.73 o
   7   1   7     1912.80     1717.32     77.04 o
   8   1   7      269.31      214.53     36.73 o
   9   1   7       94.08      156.87     34.43 o
  10   1   7      154.13       74.28     34.18 o
  11   1   7      322.57      342.43     42.50 o
  12   1   7       21.53       30.33     30.90 o
  13   1   7      843.39      883.63     63.49 o
   1   2   7      119.14      101.15     40.69 o
   2   2   7     1046.78      990.19     57.34 o
   3   2   7      412.97      389.39     48.98 o
   4   2   7     1260.18     1133.13     59.35 o
   5   2   7        0.29       26.49     32.40 o
   6   2   7      138.01      146.88     38.33 o
   7   2   7       89.85      105.29     32.52 o
   8   2   7      697.63      727.19     53.19 o
   9   2   7      386.55      353.59     42.18 o
  10   2   7      705.23      708.28     62.20 o
  11   2   7      141.24      157.13     36.46 o
  12   2   7      145.25      170.32     37.29 o
  13   2   7       24.24        7.22     32.33 o
   1   3   7     1317.56     1408.69     74.41 o
   2   3   7      295.41      307.88     39.96 o
   3   3   7      771.52      810.08     51.89 o
   4   3   7       34.57       50.47     28.11 o
   5   3   7     1024.32     1065.64     59.80 o
   6   3   7      124.80      121.97     38.20 o
   7   3   7      733.10      867.58     68.00 o
   8   3   7      301.20      340.90     75.12 o
   9   3   7      471.96      522.58     48.41 o
  10   3   7      104.77      110.80     34.44 o
  11   3   7      280.58      274.82     41.54 o
  12   3   7      149.66      156.24     46.12 o
   1   4   7      271.97      295.77     35.95 o
   2   4   7     1155.49     1080.82     58.70 o
   3   4   7       97.03       86.50     29.89 o
   4   4   7     1407.20     1402.71     55.89 o
   5   4   7       10.55       25.73     28.37 o
   6   4   7        6.43      -14.92     26.58 o
   7   4   7      178.84      192.25     34.73 o
   8   4   7      301.60      360.53     50.82 o
   9   4   7       52.52       11.84     35.80 o
  10   4   7     1454.41     1283.79     85.09 o
  11   4   7       88.20      122.09     35.99 o
  12   4   7      554.20      637.42     54.46 o
   1   5   7     2637.79     2596.67     80.55 o
   2   5   7      211.84      318.20     37.15 o
   3   5   7       87.95       61.09     29.11 o
   4   5   7      255.57      227.06     38.94 o
   5   5   7      813.29      756.98     53.87 o
   6   5   7       40.85       19.85     35.07 o
   7   5   7      555.54      621.02     50.14 o
   8   5   7      353.27      306.44     40.48 o
   9   5   7      355.84      372.77     75.12 o
  10   5   7       25.38       23.10     36.55 o
  11   5   7      778.62      889.38     74.77 o
  12   5   7      517.44      413.52     57.99 o
   1   6   7      136.13      109.63     26.82 o
   2   6   7     1720.37     1710.33     72.18 o
   3   6   7      169.07      204.58     33.26 o
   4   6   7     2435.08     2398.37     79.07 o
   5   6   7       19.18       83.46     25.27 o
   6   6   7       55.67       44.97     29.88 o
   7   6   7      153.83      127.10     38.06 o
   8   6   7       65.96       61.74     32.41 o
   9   6   7        8.57       56.20     32.14 o
  10   6   7     1650.53     1601.58    158.69 o
  11   6   7      213.02      241.95     49.03 o
  12   6   7      288.71      346.49     56.13 o
   1   7   7     1273.09     1423.10     56.63 o
   2   7   7      238.33      282.98     37.18 o
   3   7   7       73.53      115.33     31.72 o
   4   7   7      163.19      178.46     28.85 o
   5   7   7     1090.27     1115.28     53.26 o
   6   7   7       47.19       41.38     30.01 o
   7   7   7     1006.39     1049.01     64.82 o
   8   7   7      162.82      212.75     37.59 o
   9   7   7      935.27      929.03     61.62 o
  10   7   7       20.77       35.24     32.10 o
  11   7   7      450.11      510.81     61.67 o
   1   8   7       76.86      111.36     31.53 o
   2   8   7     1673.45     1562.03     77.20 o
   3   8   7      277.79      233.10     54.35 o
   4   8   7     1694.04     1885.73     68.18 o
   5   8   7       10.18       51.36     26.09 o
   6   8   7      290.01      360.26     35.08 o
   7   8   7      188.69      140.19     37.49 o
   8   8   7       40.68       66.23     32.79 o
   9   8   7       74.78       86.30     34.27 o
  10   8   7     1263.92     1173.66     69.41 o
  11   8   7      406.56      439.13     48.77 o
   1   9   7     2352.40     2207.97     84.78 o
   2   9   7      365.20      249.17     41.46 o
   3   9   7       81.00       76.67     31.31 o
   4   9   7      208.64      200.18     39.94 o
   5   9   7      442.62      434.28     37.97 o
   6   9   7      333.18      306.58     34.31 o
   7   9   7      824.97      881.40     60.89 o
   8   9   7      119.28      120.67     35.55 o
   9   9   7      278.73      370.23     44.47 o
  10   9   7       15.66        4.38     33.20 o
   1  10   7      334.58      279.70     40.61 o
   2  10   7      675.66      735.36     53.84 o
   3  10   7      605.74      563.51     48.37 o
   4  10   7      987.71     1014.70     54.26 o
   5  10   7      154.59       96.06     28.38 o
   6  10   7      321.06      351.52     36.52 o
   7  10   7      235.31      168.43     31.15 o
   8  10   7      250.42      319.11     42.76 o
   9  10   7       92.98       73.92     34.84 o
  10  10   7      540.07      536.48     51.69 o
   1  11   7     2044.47     2040.92     85.29 o
   2  11   7      220.52      207.07     36.40 o
   3  11   7       21.75       87.06     31.88 o
   4  11   7       82.85      129.33     29.97 o
   5  11   7      261.78      231.18     33.41 o
   6  11   7      175.77      237.11     33.65 o
   7  11   7      788.44      823.17     51.12 o
   8  11   7       76.64       98.34     44.72 o
   9  11   7      348.66      391.19     46.95 o
   1  12   7      793.02      668.78     64.18 o
   2  12   7      959.22     1046.68     62.40 o
   3  12   7      154.34      127.43     34.76 o
   4  12   7      603.02      634.52     46.12 o
   5  12   7       44.60       71.19     28.25 o
   6  12   7      182.93      211.51     40.39 o
   7  12   7       30.54       11.20     27.53 o
   8  12   7      128.01      136.66     30.93 o
   1  13   7      613.68      705.12     87.64 o
   2  13   7      450.74      512.22     74.49 o
   3  13   7      574.60      588.36     50.81 o
   4  13   7      320.77      295.78     35.66 o
   5  13   7      244.43      247.31     33.92 o
   6  13   7       16.44       10.19     26.80 o
   7  13   7      290.30      219.16     35.00 o
   1  14   7      179.22       89.23     59.16 o
   2  14   7      853.84      950.04     77.13 o
   3  14   7       20.36       76.55     33.60 o
   4  14   7      823.99      935.72     63.42 o
   5  14   7      251.65      273.60     35.55 o
   1  15   7      625.07      610.04     64.40 o
   2  15   7       23.95       41.93     40.38 o
   3  15   7        7.86        9.06     38.04 o
   6   1   8      250.57      158.38     74.49 o
   5   2   8       24.59      164.64     70.74 o
   6   2   8     1901.43     2080.22    155.88 o
   0   3   8      485.13      341.17     71.36 o
   1   3   8      116.38      140.85     59.47 o
   2   3   8       93.19       70.11     55.09 o
   4   3   8      357.03      184.67     70.74 o
   5   3   8      362.13      393.76     80.75 o
   0   4   8      264.26      240.39     66.36 o
   1   4   8       35.00       34.97     37.06 o
   2   4   8      671.54      684.22     92.02 o
   3   4   8        6.83      -47.47     38.24 o
   4   4   8      372.44      231.09     61.66 o
   5   4   8        9.91      -23.16     58.22 o
   0   5   8       71.28       58.84     52.58 o
   1   5   8      184.93      230.75     47.14 o
   2   5   8       64.76       67.16     41.81 o
   3   5   8      821.21      863.14     92.34 o
   4   5   8       26.11       32.85     41.74 o
   0   6   8     1185.29     1137.45    116.44 o
   1   6   8       20.25       -3.63     29.97 o
   2   6   8        2.20       10.49     30.58 o
   3   6   8      171.37       94.48     44.16 o
   0   7   8      165.20      174.66     64.48 o
   1   7   8      118.31      105.26     64.48 o
   2   7   8       24.09       28.92     30.82 o
 
